# Supplementary material for: Effect of remdesivir on adverse kidney outcomes in hospitalized patients with COVID-19 and impaired kidney function
Source: PLoS One. 2023 Feb 27;18(2):e0279765. doi: 10.1371/journal.pone.0279765 (PMC9970064; doi:10.1371/journal.pone.0279765)
Supplement: S1 Dataset — (XLS) [file pone.0279765.s003.xls]

## Sheet: Sheet1
pair	remdesivir	cr_baseline	age	sex	race	rdv_doses	hospital_los_days	htn	dm	ckd	transplant	mech_ventilation	sofa_score	admission_cr	admission_egfr	peak_cre	cr_double	rrt	egfr_day_90	cr_measurements_total	cr_measurments_post_rdv
1	0	2.12	66.1671	Male	Asian-ASIAN		9	0	0	0	0	0	3	2.96	21.0013	3.47	0	0	.	11	.
1	1	1.18	71.8192	Female	BLACK OR AFRICAN AMERICAN	5	4	1	1	1	0	1	4	1.46	41.3018	1.46	0	0	.	10	7
2	0	0.63	70.2301	Female	Hispanic-HISPANIC		9	0	0	0	0	0	1	1	56.9424	1	0	0	.	10	.
2	1	0.61	78.7644	Male	Hispanic-HISPANIC	5	28	1	1	1	0	0	5	2.73	21.1948	2.73	0	0	.	57	54
3	0	0.99	58.3644	Female	White-WHITE		4	1	1	0	0	0	1	1.23	48.1881	1.23	0	0	56.2511	5	.
3	1	1.56	68.1616	Male	White-WHITE	5	6	0	1	0	0	0	3	2.06	32.0988	2.09	0	0	.	7	5
4	0	1.19	72.7616	Male	White-WHITE		16	0	0	0	0	0	3	1.71	38.925	1.71	0	0	.	20	.
4	1	1.1	76	Male	White-WHITE	5	4	1	0	0	0	0	2	1.35	50.7296	1.35	0	0	.	6	4
5	0	3.08	79.5836	Male	Other-OTHER		14	0	0	0	0	1	10	1.61	39.9076	10	1	1	.	29	.
5	1	1.49	92.6301	Female	White-WHITE	10	33	0	0	0	0	0	3	1.76	24.5626	1.83	0	0	.	36	34
6	0	0.94	70.9151	Male	Hispanic-HISPANIC		9	1	1	0	0	0	2	1.44	48.5393	1.44	0	0	.	10	.
6	1	1	75.9425	Male	White-WHITE	5	7	1	1	0	0	0	1	1.34	51.1148	1.34	0	0	.	8	6
7	0	1.31	84.0438	Female	Hispanic-HISPANIC		9	1	1	1	0	0	0	1.1	46.0521	1.31	0	0	34.654	10	.
7	1	0.98	83.8384	Male	White-WHITE	4	13	1	1	0	0	0	3	1.14	58.7925	1.23	0	0	.	17	16
8	0	1.68	74.5014	Male	BLACK OR AFRICAN AMERICAN		19	1	0	1	0	0	2	1.68	45.53	1.73	0	0	.	24	.
8	1	1.68	85.0411	Male	White-WHITE	5	6	1	1	1	0	0	3	2.62	21.3173	2.62	0	0	29.1409	8	7
9	0	1.61	77.8575	Female	BLACK OR AFRICAN AMERICAN		30	1	0	0	0	0	2	1.3	45.5504	1.97	0	0	.	68	.
9	1	3.83	82.4438	Female	Hispanic-HISPANIC	5	28	1	1	0	0	0	5	1.34	36.6864	3.83	1	0	.	68	64
10	0	0.83	70.611	Female	White-WHITE		16	1	0	0	0	0	3	1.05	53.5228	1.22	0	0	57.3431	20	.
10	1	1.71	59.7014	Male	Hispanic-HISPANIC	5	22	0	0	0	0	1	10	1.41	53.8704	10	1	1	.	53	53
11	0	1.08	72.0301	Male	White-WHITE		3	1	0	1	0	0	4	1.24	57.7039	1.3	0	0	58.1383	4	.
11	1	1.02	77.4466	Female	White-WHITE	5	8	1	1	0	0	0	3	0.94	58.3322	1.26	0	0	.	10	9
12	0	0.84	30.074	Male	Other-OTHER		40	0	0	0	0	1	10	1.73	51.8027	4.61	1	0	.	85	.
12	1	1.01	78.5151	Male	White-WHITE	5	7	1	1	1	0	0	4	1.74	36.6053	1.74	0	0	.	10	7
13	0	0.81	93	Female	White-WHITE		14	1	0	0	0	0	2	0.84	59.9124	1.56	0	0	.	15	.
13	1	0.8	63.2384	Male	White-WHITE	5	49	1	0	1	0	1	11	2.07	33.0343	2.09	0	0	70.7772	78	76
14	0	1.21	81.5671	Male	Other-OTHER		2	1	0	0	0	0	2	1.32	50.0342	1.32	0	0	.	3	.
14	1	0.71	72.5178	Female	White-WHITE	5	6	1	0	0	0	0	0	1.01	55.3635	1.01	0	0	.	8	5
15	0	4.06	86.4	Male	White-WHITE		10	1	1	1	0	1	8	3.08	17.3642	4.09	0	0	.	27	.
15	1	1.17	85.0685	Male	White-WHITE	3	5	1	0	1	0	0	5	1.48	42.5137	1.3	0	0	.	4	3
16	0	1.15	61.7397	Male	White-WHITE		2	1	0	0	0	0	1	1.4	53.5645	1.4	0	0	.	4	.
16	1	0.8	70.8192	Female	BLACK OR AFRICAN AMERICAN	5	8	1	1	0	0	0	0	1.15	55.5058	1.15	0	0	84.6323	9	6
17	0	1.18	87.4822	Female	White-WHITE		10	1	1	1	0	0	1	1.23	39.2743	1.28	0	0	.	7	.
17	1	0.95	74.3342	Female	White-WHITE	5	18	1	1	1	0	0	3	1.57	32.068	1.57	0	0	61.0898	20	18
18	0	0.95	76.9315	Female	White-WHITE		12	0	0	0	0	0	0	0.97	56.3618	0.97	0	0	.	7	.
18	1	3.53	79.8466	Male	White-WHITE	5	21	1	1	1	0	0	5	2.69	21.4159	6.25	1	0	.	42	40
19	0	1.67	43.2959	Male	Hispanic-HISPANIC		8	0	0	0	0	0	4	4.19	16.2015	4.19	0	0	.	11	.
19	1	0.99	75.2301	Male	White-WHITE	5	11	1	1	1	0	0	4	1.66	39.6533	1.66	0	0	.	13	10
20	0	1.14	88.9425	Female	BLACK OR AFRICAN AMERICAN		6	1	1	1	0	0	3	1.14	49.3876	1.14	0	0	.	1	.
20	1	3.37	76.2986	Male	White-WHITE	5	26	1	1	1	0	1	9	1.68	38.791	3.87	1	0	.	38	35
21	0	0.85	57.1562	Female	White-WHITE		4	1	0	0	0	0	2	1.11	55.0206	1.11	0	0	.	5	.
21	1	1.04	78.2027	Male	Asian-ASIAN	2	3	1	0	0	0	0	2	1.25	54.7214	1.27	0	0	72.3497	11	5
22	0	1.91	55.7342	Male	White-WHITE		15	1	1	1	0	0	7	2.55	27.062	10	1	1	36.6807	24	.
22	1	0.41	59.0082	Female	Asian-ASIAN	5	29	1	1	1	0	0	4	1.28	45.7145	1.28	0	0	.	55	53
23	0	2.04	96.9781	Female	White-WHITE		7	1	1	0	0	0	2	1.47	29.6175	2.17	0	0	.	8	.
23	1	1	96.5753	Male	White-WHITE	5	5	1	0	0	0	0	2	1.31	45.4454	1.31	0	0	.	6	4
24	0	0.85	62.863	Male	White-WHITE		53	1	1	0	0	1	4	1.28	59.2246	3.71	1	0	.	76	.
24	1	0.88	80.474	Male	BLACK OR AFRICAN AMERICAN	1	3	0	1	0	0	0	1	1.44	52.6036	1.44	0	0	.	4	2
25	0	0.62	46.3288	Male	Hispanic-HISPANIC		21	0	0	0	0	0	2	1.47	56.2696	1.47	0	0	97.6232	33	.
25	1	1.33	50.2904	Female	Other-OTHER	4	4	1	1	1	0	0	1	1.66	35.4907	1.66	0	0	.	5	3
26	0	0.96	97.1671	Male	White-WHITE		26	1	1	0	0	0	0	1.07	57.8017	1.1	0	0	39.9133	37	.
26	1	2.63	68.7534	Male	Hispanic-HISPANIC	5	6	1	1	1	0	0	4	2.78	22.2484	2.78	0	0	.	10	7
27	0	0.96	92.4932	Female	White-WHITE		14	1	0	1	0	0	1	1.17	40.2706	1.27	0	0	.	11	.
27	1	1.52	80.4274	Female	White-WHITE	2	2	1	0	1	0	0	3	1.26	40.0847	1.52	0	0	.	3	1
28	0	0.81	90.5315	Male	White-WHITE		2	1	1	1	0	0	3	1.09	59.2189	1.09	0	0	.	2	.
28	1	0.81	68.926	Female	Hispanic-HISPANIC	4	4	1	1	0	0	0	3	0.97	59.6209	0.97	0	0	.	5	3
29	0	0.9	73.1808	Male	White-WHITE		7	1	0	0	0	0	3	1.29	54.5681	1.29	0	0	41.6208	8	.
29	1	2.88	85.6438	Male	White-WHITE	5	6	1	1	1	0	0	4	2.53	22.1436	2.93	0	0	.	13	12
30	0	0.64	87.3315	Female	White-WHITE		7	0	0	0	0	0	1	1.85	24.0023	1.85	0	0	79.3749	11	.
30	1	1.11	74.611	Male	White-WHITE	10	23	0	0	0	0	1	8	1.43	47.6955	1.98	0	0	.	49	48
31	0	2.62	57.3123	Female	Hispanic-HISPANIC		5	1	1	0	0	1	10	1.06	58.1099	10	1	1	.	14	.
31	1	0.93	87.3836	Male	White-WHITE	5	9	1	0	0	0	0	3	1.68	35.8851	1.68	0	0	.	11	9
32	0	1.31	89.8658	Male	White-WHITE		6	1	1	0	0	0	1	1.5	40.4432	1.5	0	0	46.6678	6	.
32	1	1.07	71.4959	Male	White-WHITE	5	55	1	1	1	0	0	4	2.23	28.4854	10	1	1	.	128	127
33	0	0.69	85.8959	Female	White-WHITE		37	1	0	0	0	0	2	0.92	56.4188	1.28	0	0	62.8837	28	.
33	1	1.32	71.0301	Female	White-WHITE	5	43	0	0	0	0	0	5	1.37	38.699	2.73	0	0	.	100	97
34	0	1.09	85.3863	Female	White-WHITE		3	1	1	1	0	0	3	1.35	35.6143	1.35	0	0	38.6439	4	.
34	1	1.65	56.1151	Male	White-WHITE	2	43	0	0	0	0	1	9	1.41	55.2458	10	1	1	97.6519	87	84
35	0	0.91	54.3014	Male	Hispanic-HISPANIC		3	0	0	0	0	0	1	1.69	44.9493	1.69	0	0	77.997	4	.
35	1	0.85	60.8712	Female	Hispanic-HISPANIC	5	7	1	1	0	0	0	0	1.03	58.6769	1.03	0	0	51.7809	8	6
36	0	1.38	65.5616	Male	White-WHITE		3	1	0	0	0	0	2	1.41	51.6988	1.41	0	0	.	4	.
36	1	1.49	73.7096	Male	Hispanic-HISPANIC	5	21	1	1	1	0	0	4	2.43	25.2831	10	0	1	.	33	31
37	0	0.97	63.3178	Male	White-WHITE		4	1	1	0	0	0	5	2.2	30.672	2.2	0	0	77.4485	5	.
37	1	0.85	61.7178	Male	BLACK OR AFRICAN AMERICAN	5	5	0	0	0	0	0	3	1.55	54.9016	1.55	0	0	.	9	4
38	0	1.8	69.3068	Female	White-WHITE		7	1	1	1	0	0	2	1.5	35.1041	1.8	0	0	.	3	.
38	1	0.88	67.4932	Male	White-WHITE	5	10	1	0	1	0	0	2	1.47	48.4961	1.47	0	0	.	11	9
39	0	1.14	84.9671	Male	Hispanic-HISPANIC		15	1	0	1	0	0	4	1.76	34.5032	1.76	0	0	.	24	.
39	1	0.9	85.4384	Male	White-WHITE	5	10	1	0	1	0	0	4	1.48	42.4018	1.48	0	0	48.5431	11	10
40	0	2.21	78.4658	Male	White-WHITE		17	1	1	1	0	1	9	1.37	48.8895	10	0	1	.	40	.
40	1	0.93	84.0685	Female	White-WHITE	4	3	1	0	1	0	0	0	1.11	45.5431	1.11	0	0	60.1303	4	3
41	0	0.67	79.1589	Female	White-WHITE		11	1	0	0	0	0	3	1.9	24.6141	1.9	0	0	.	23	.
41	1	0.61	84.9507	Female	Asian-ASIAN	5	6	1	0	0	0	0	3	0.95	54.6335	0.95	0	0	.	6	5
42	0	1.56	89.2767	Female	White-WHITE		16	1	0	0	0	0	1	1.67	26.7957	2.25	0	0	.	18	.
42	1	0.79	86.9753	Female	Hispanic-HISPANIC	5	10	1	0	0	0	0	2	1.18	41.436	1.18	0	0	.	13	9
43	0	1	79.8466	Male	White-WHITE		23	1	1	0	0	0	2	1.43	45.9723	1.43	0	0	61.6013	9	.
43	1	0.71	72.9096	Female	BLACK OR AFRICAN AMERICAN	5	8	1	1	0	0	0	0	1.15	54.6967	1.15	0	0	83.4147	10	7
44	0	0.94	64.4055	Male	White-WHITE		6	1	0	0	0	0	3	1.31	56.9682	1.31	0	0	.	7	.
44	1	1.22	73.1151	Female	White-WHITE	10	13	1	1	0	0	0	2	0.99	56.4822	1.22	0	0	.	24	22
45	0	0.66	43.1425	Male	Other-OTHER		7	0	0	0	0	0	5	1.55	53.9722	1.55	0	0	.	23	.
45	1	1.38	83.9096	Male	Hispanic-HISPANIC	5	15	1	1	1	0	0	1	1.91	31.4878	1.91	0	0	57.4453	23	22
46	0	0.87	93.3589	Female	White-WHITE		20	1	0	1	0	0	3	1.08	44.1028	1.08	0	0	.	18	.
46	1	0.55	88.274	Female	White-WHITE	5	7	1	0	1	0	0	4	0.96	52.7014	0.96	0	0	77.8089	6	4
47	0	0.78	67.3808	Female	White-WHITE		4	1	1	0	0	0	3	1.27	43.5141	1.27	0	0	.	5	.
47	1	1.61	79.3753	Male	White-WHITE	5	18	1	1	1	0	0	4	2.28	26.2422	2.38	0	0	29.6211	17	15
48	0	1.18	86.263	Male	White-WHITE		39	1	1	1	0	0	1	1.25	51.7081	4.77	1	0	.	55	.
48	1	1.3	73.5562	Male	BLACK OR AFRICAN AMERICAN	5	6	1	1	1	0	0	2	2.81	24.609	2.81	0	0	53.7639	12	7
49	0	1.81	71.1041	Male	Hispanic-HISPANIC		7	1	1	1	0	0	3	2	32.5861	2	0	0	32.1116	8	.
49	1	0.83	44.2767	Female	BLACK OR AFRICAN AMERICAN	4	7	0	0	0	0	0	1	1.41	52.2746	1.41	0	0	.	9	6
50	0	0.65	54.1781	Female	White-WHITE		30	0	1	0	0	0	3	1.61	35.8361	1.61	0	0	.	39	.
50	1	1.16	71.0822	Female	White-WHITE	5	6	1	1	1	0	0	0	1.1	50.442	1.32	0	0	50.3664	7	6
51	0	1.52	86.1479	Male	White-WHITE		6	1	1	0	0	0	2	1.44	43.6136	1.52	0	0	.	2	.
51	1	1.28	66.7068	Female	White-WHITE	5	11	1	1	1	0	1	3	1.53	34.9054	1.58	0	0	30.4584	13	12
52	0	1.07	77.1562	Male	Other-OTHER		11	1	1	1	0	0	4	1.21	57.3359	1.46	0	0	.	13	.
52	1	0.84	70.3041	Male	White-WHITE	5	10	1	1	1	0	0	5	1.27	56.7439	1.27	0	0	65.829	12	11
53	0	1.25	88.474	Female	White-WHITE		3	1	0	1	0	0	2	2.31	18.2042	2.31	0	0	41.7867	5	.
53	1	0.7	81.8521	Female	BLACK OR AFRICAN AMERICAN	5	17	1	1	0	0	1	8	1.82	29.4875	1.82	0	0	83.2838	20	11
54	0	1.03	90.0411	Female	White-WHITE		3	1	0	0	0	0	1	1.52	29.864	1.52	0	0	.	4	.
54	1	0.93	70.7096	Male	Hispanic-HISPANIC	5	29	0	0	0	0	1	10	1.26	57.1259	1.29	0	0	.	40	35
55	0	0.54	96.9808	Male	Other-OTHER		29	1	1	1	0	0	4	1.48	39.101	1.48	0	0	.	38	.
55	1	0.65	63.2603	Female	White-WHITE	5	11	0	0	0	0	0	3	1.07	55.1028	1.07	0	0	.	14	12
56	0	0.93	73.6274	Female	White-WHITE		5	1	1	1	0	0	2	1.02	54.2843	1.04	0	0	.	16	.
56	1	1.21	68.3945	Female	BLACK OR AFRICAN AMERICAN	5	11	1	1	1	0	0	3	1.12	58.2928	1.61	0	0	46.8487	14	12
57	0	0.72	69.2055	Male	White-WHITE		13	0	1	0	0	0	5	1.66	41.3675	1.66	0	0	.	11	.
57	1	2.75	84.9123	Male	White-WHITE	2	9	1	1	1	0	0	2	1.5	41.8753	5.35	1	0	35.1663	11	7
58	0	0.88	72.8493	Male	White-WHITE		30	0	0	0	0	1	7	1.38	50.4126	1.38	0	0	.	45	.
58	1	5.53	77.7753	Male	White-WHITE	5	20	0	0	0	0	0	5	1.74	36.796	5.53	1	0	.	34	33
59	0	1.16	57.8849	Male	BLACK OR AFRICAN AMERICAN		9	1	1	0	0	0	1	1.51	58.2111	1.51	0	0	74.4188	10	.
59	1	0.95	54.9397	Male	White-WHITE	5	7	1	1	0	0	0	1	1.94	37.8738	1.94	0	0	.	26	15
60	0	0.95	48.4877	Male	White-WHITE		41	1	1	0	0	0	4	1.81	43.0964	1.82	0	0	82.1538	41	.
60	1	1.04	49.8247	Male	White-WHITE	5	5	0	0	0	0	0	1	1.51	53.1511	1.51	0	0	.	6	4
61	0	1.5	83.9616	Male	White-WHITE		5	0	0	0	0	0	5	1.49	42.4981	1.53	0	0	.	8	.
61	1	0.73	90.2219	Male	White-WHITE	5	12	0	0	0	0	0	4	1.4	43.8515	1.4	0	0	.	14	13
62	0	2.53	64.1342	Female	White-WHITE		43	0	0	0	0	0	2	1.08	54.1531	10	1	1	.	75	.
62	1	1.3	81.6384	Male	White-WHITE	4	4	1	0	1	0	0	2	1.29	51.4206	1.32	0	0	.	5	3
63	0	2.24	84.8548	Male	White-WHITE		23	1	1	1	0	0	4	1.74	35.0109	2.86	0	0	.	17	.
63	1	0.92	84.7479	Male	White-WHITE	3	4	1	1	1	0	0	4	1.7	36.0363	1.7	0	0	.	5	3
64	0	2.1	89.737	Male	White-WHITE		2	1	1	1	0	0	4	2.1	26.9481	2.1	0	0	.	1	.
64	1	1.11	70.4356	Female	White-WHITE	5	15	1	1	0	0	0	4	1.27	42.5902	1.27	0	0	49.4368	15	10
65	0	2.09	62.9918	Male	White-WHITE		5	1	0	0	0	0	5	2.51	26.2132	2.7	0	0	.	3	.
65	1	1.4	86.2164	Male	White-WHITE	5	8	1	0	1	0	0	2	1.78	33.7364	1.85	0	0	.	9	7
66	0	2.4	90.2904	Male	White-WHITE		4	1	0	1	0	0	4	1.83	31.706	2.4	0	0	.	3	.
66	1	0.82	84.2274	Female	Other-OTHER	5	6	1	0	0	0	0	2	0.89	59.4161	0.89	0	0	64.4239	7	5
67	0	1.34	97.1808	Female	White-WHITE		3	1	1	0	0	0	4	1.5	28.8617	1.5	0	0	.	2	.
67	1	0.75	83.6849	Female	Other-OTHER	1	7	1	0	0	0	0	3	1.16	43.2971	1.22	0	0	66.7349	8	6
68	0	3.25	56.6959	Male	BLACK OR AFRICAN AMERICAN		10	1	1	1	0	0	4	2.24	36.4341	7.41	1	0	.	28	.
68	1	6.34	62.6904	Male	BLACK OR AFRICAN AMERICAN	5	6	1	1	1	0	0	2	3.13	23.3139	6.34	1	0	8.40311	7	5
69	0	4.63	61.6219	Female	Hispanic-HISPANIC		6	1	1	0	0	0	1	1.09	54.5065	10	1	1	.	14	.
69	1	1.15	83.3479	Male	Hispanic-HISPANIC	5	7	1	1	1	0	0	1	1.23	53.8182	1.42	0	0	43.6569	9	7
70	0	1.23	92.2877	Female	White-WHITE		7	1	1	1	0	0	4	1.14	41.6242	1.23	0	0	.	4	.
70	1	1.5	76.2904	Male	White-WHITE	3	4	0	0	0	0	0	6	2.25	27.25	2.25	0	0	.	5	3
71	0	0.68	68.6219	Female	Hispanic-HISPANIC		8	1	1	0	0	0	1	1.04	54.9223	1.04	0	0	70.9595	9	.
71	1	4.3	77.7288	Male	White-WHITE	5	7	1	1	1	0	0	3	1.38	48.7139	4.59	1	0	.	15	13
72	0	1.51	88.0904	Female	Other-OTHER		10	1	1	1	0	0	3	1.51	30.5187	1.98	0	0	.	9	.
72	1	1.24	80.1315	Male	White-WHITE	5	15	0	0	0	0	0	4	1.93	31.9299	1.93	0	0	.	15	12
73	0	1.04	91.0849	Female	White-WHITE		4	0	0	0	0	0	1	0.9	55.8642	1.04	0	0	.	3	.
73	1	0.76	83.8685	Female	White-WHITE	5	18	1	1	0	0	0	5	1.22	40.6836	1.22	0	0	53.5954	21	18
74	0	1.54	91.5644	Male	White-WHITE		5	1	0	1	0	0	5	1.59	37.2451	1.59	0	0	.	5	.
74	1	1.72	83.3425	Male	Hispanic-HISPANIC	5	6	1	0	0	0	0	6	1.74	35.3848	2.02	0	0	.	19	17
75	0	1.16	90.1452	Female	White-WHITE		5	1	1	0	0	0	1	0.86	59.4116	1.21	0	0	.	6	.
75	1	0.91	75.4219	Female	White-WHITE	4	5	1	1	1	0	0	3	2.01	23.6066	2.01	0	0	36.4298	7	4
76	0	0.99	84.1479	Male	White-WHITE		7	1	1	1	0	0	2	1.22	54.0474	1.22	0	0	47.7235	8	.
76	1	1.07	60.9726	Female	Hispanic-HISPANIC	5	8	1	1	0	0	0	2	1.38	41.1684	1.38	0	0	.	9	7
77	0	0.98	70.126	Female	Hispanic-HISPANIC		5	0	0	0	0	0	1	1.33	40.3661	1.33	0	0	39.1773	6	.
77	1	1.1	64.2027	Female	White-WHITE	5	17	0	0	0	0	0	2	1.15	50.1686	1.32	0	0	.	39	38
78	0	1.21	69.7288	Female	White-WHITE		11	1	1	0	0	0	3	1.69	30.3005	1.69	0	0	.	12	.
78	1	1.01	66.1205	Male	BLACK OR AFRICAN AMERICAN	8	8	0	0	0	0	0	4	2.11	36.6612	2.11	0	0	.	10	7
79	0	1.58	77.2521	Male	BLACK OR AFRICAN AMERICAN		5	1	1	1	0	0	4	1.65	45.6422	1.73	0	0	.	9	.
79	1	2.8	49.7014	Male	BLACK OR AFRICAN AMERICAN	4	21	0	0	0	0	0	5	2.03	43.1114	7.65	1	0	78.8662	49	46
80	0	1.78	72.6356	Female	Other-OTHER		25	1	1	1	0	0	5	2.18	21.8224	5.63	1	0	24.7527	30	.
80	1	0.6	65.2521	Male	Other-OTHER	10	54	1	1	0	0	1	11	1.36	54.123	1.36	0	0	.	109	107
81	0	4.32	86.3589	Male	Other-OTHER		5	1	0	1	0	0	3	2.33	24.3392	4.32	0	0	.	4	.
81	1	1.05	62.2356	Female	BLACK OR AFRICAN AMERICAN	5	24	1	1	1	0	1	9	1.46	44.178	5	1	0	60.753	50	49
82	0	7.18	63.7945	Female	Hispanic-HISPANIC		11	1	1	1	0	0	3	2.41	20.5689	7.18	1	0	.	19	.
82	1	1.19	45.811	Male	Hispanic-HISPANIC	2	94	0	0	0	0	1	8	1.49	55.5595	10	1	1	61.3598	104	102
83	0	1.08	73.5014	Male	White-WHITE		10	1	1	1	0	0	4	1.44	47.6654	1.44	0	0	.	7	.
83	1	1.1	33.2521	Female	Other-OTHER	5	22	0	0	0	0	0	4	1.56	43.128	1.56	0	0	96.531	27	18
84	0	1.38	67.537	Male	White-WHITE		3	1	0	0	0	0	4	1.41	50.9863	1.48	0	0	.	5	.
84	1	1.98	80.9589	Female	Hispanic-HISPANIC	5	12	1	1	1	0	0	2	1.92	23.999	3.63	0	0	.	13	11
85	0	0.66	78.8082	Female	White-WHITE		17	1	0	0	0	0	2	0.94	57.7769	1.01	0	0	74.5937	13	.
85	1	1.83	89.9945	Male	BLACK OR AFRICAN AMERICAN	4	7	0	0	0	0	0	4	1.68	40.8349	2.13	0	0	.	20	12
86	0	0.93	70.2658	Male	BLACK OR AFRICAN AMERICAN		20	0	0	0	0	0	4	1.39	58.9812	1.39	0	0	.	47	.
86	1	1.1	81.5205	Female	BLACK OR AFRICAN AMERICAN	5	10	1	1	1	0	0	2	1.2	48.8946	1.23	0	0	34.6929	12	8
87	0	0.58	58.6219	Female	BLACK OR AFRICAN AMERICAN		13	1	1	0	0	0	3	1.85	34.0347	1.85	0	0	72.3393	19	.
87	1	0.86	75.989	Male	Other-OTHER	5	8	0	0	0	0	0	1	1.39	48.8843	1.39	0	0	.	9	7
88	0	0.63	74.326	Male	White-WHITE		13	0	0	0	0	0	6	2.11	29.8601	2.11	0	0	.	15	.
88	1	0.71	81.4575	Female	White-WHITE	5	6	0	0	0	0	0	2	1.14	44.9144	1.14	0	0	.	7	6
89	0	0.83	89.5616	Female	White-WHITE		11	1	1	1	0	0	5	1.39	33.3853	1.39	0	0	43.2791	15	.
89	1	1.25	92.5808	Male	White-WHITE	5	10	0	0	0	0	0	4	2.09	26.5705	2.09	0	0	.	13	10
90	0	1.16	82.2986	Male	White-WHITE		3	1	1	0	0	0	3	1.6	39.4498	1.6	0	0	44.3042	4	.
90	1	0.94	78.2192	Female	Asian-ASIAN	5	5	1	1	1	0	0	1	1.28	39.9435	1.28	0	0	50.0898	6	4
91	0	0.96	95.6384	Female	White-WHITE		3	1	0	0	0	0	1	1.16	39.81	1.16	0	0	.	2	.
91	1	0.8	95.1781	Female	White-WHITE	5	6	1	1	1	0	0	5	1.52	28.8056	2.06	0	0	.	8	5
92	0	3.87	63.9096	Male	Other-OTHER		7	1	1	1	0	0	8	2.63	24.615	10	1	1	.	17	.
92	1	1.1	80.7726	Female	BLACK OR AFRICAN AMERICAN	5	17	1	1	0	0	0	2	1.48	38.1514	1.79	0	0	.	20	17
93	0	0.96	73.2356	Male	White-WHITE		33	1	0	0	0	1	3	1.27	55.5873	2.74	1	0	79.849	20	.
93	1	1.17	83.5616	Male	White-WHITE	5	12	1	1	0	0	0	4	1.46	43.6787	1.97	0	0	.	13	11
94	0	2.21	64.9096	Female	White-WHITE		12	1	1	1	0	0	2	1.07	54.4681	2.21	1	0	.	22	.
94	1	0.34	62.8027	Female	White-WHITE	5	53	1	1	0	0	0	2	1.03	57.8861	10	1	1	111.664	75	74
95	0	1.98	95.926	Female	White-WHITE		8	1	0	0	0	0	1	1.02	46.4137	1.98	0	0	.	6	.
95	1	0.41	65.5288	Female	White-WHITE	5	33	0	0	0	0	0	7	1.18	48.1761	1.18	0	0	.	41	39
96	0	0.72	63.1342	Male	Asian-ASIAN		40	1	1	0	0	1	10	1.3	58.0141	1.3	0	0	.	60	.
96	1	0.88	84.3178	Female	BLACK OR AFRICAN AMERICAN	5	7	1	1	0	0	0	2	1.12	52.1239	1.12	0	0	.	8	6
97	0	0.9	62.3753	Male	Asian-ASIAN		10	0	0	0	0	0	2	1.59	45.7212	1.59	0	0	80.9481	11	.
97	1	1.63	81.5014	Male	Hispanic-HISPANIC	5	5	1	1	1	0	0	2	1.75	35.5979	1.75	0	0	.	5	3
98	0	1.7	56.2548	Male	Other-OTHER		2	1	1	1	0	0	4	1.94	37.5212	2.06	0	0	45.5106	3	.
98	1	0.71	54.1096	Male	BLACK OR AFRICAN AMERICAN	5	37	1	1	1	0	0	4	2.4	34.1355	2.4	0	0	82.8791	92	87
99	0	1.67	80.5014	Female	White-WHITE		3	1	1	1	0	0	4	2.2	20.4226	2.2	0	0	48.1611	4	.
99	1	0.82	86.9315	Female	Hispanic-HISPANIC	4	3	1	1	1	0	0	4	1.15	42.7662	1.15	0	0	.	5	3
100	0	0.31	58.5205	Female	White-WHITE		24	1	1	1	0	0	4	1.47	38.8036	1.47	0	0	.	31	.
100	1	0.62	61.5808	Male	Other-OTHER	5	51	1	0	0	0	0	3	1.45	51.3909	1.54	0	0	.	60	59
101	0	0.67	73.6712	Female	White-WHITE		7	1	0	0	0	0	2	1.08	50.6441	1.08	0	0	.	9	.
101	1	1.13	93.7507	Male	White-WHITE	5	5	1	0	0	0	0	2	1.19	52.0657	1.29	0	0	.	7	4
102	0	0.59	83.3562	Female	BLACK OR AFRICAN AMERICAN		24	1	0	0	0	0	2	1.02	58.7594	1.02	0	0	93.8173	43	.
102	1	1.49	90.6849	Male	White-WHITE	5	8	1	0	1	0	0	4	1.72	34.0771	1.9	0	0	30.9443	9	5
103	0	3.76	84.1233	Male	White-WHITE		6	1	0	0	0	1	5	1.18	56.2767	3.76	1	0	.	14	.
103	1	1.23	69.1178	Female	White-WHITE	5	7	1	1	0	0	0	6	2.35	20.4272	2.35	0	0	31.5009	8	6
104	0	0.95	94.7808	Female	White-WHITE		4	1	0	1	0	0	0	1.03	46.24	1.06	0	0	46.1049	4	.
104	1	2.53	86.6438	Male	BLACK OR AFRICAN AMERICAN	5	9	1	0	1	0	1	4	3.34	18.2156	3.34	0	0	.	12	10
105	0	0.63	62.2822	Female	Hispanic-HISPANIC		8	1	0	0	0	0	2	1.95	26.8533	1.95	0	0	.	9	.
105	1	0.92	85.2411	Female	BLACK OR AFRICAN AMERICAN	5	19	1	1	1	0	0	3	1.15	50.1581	1.19	0	0	55.8711	22	18
106	0	2	69.0274	Female	White-WHITE		19	1	1	0	0	1	5	1	57.4255	2.88	1	0	.	54	.
106	1	1.14	72.726	Male	White-WHITE	5	11	1	0	1	0	0	3	1.86	35.1713	2.18	0	0	.	13	11
107	0	1.21	80.2767	Female	White-WHITE		4	1	1	1	0	0	1	1.45	33.8604	1.62	0	0	.	5	.
107	1	1.28	74.1342	Female	White-WHITE	5	6	1	1	1	0	0	2	1.48	34.4836	1.52	0	0	39.8948	7	5
108	0	6.81	51.7178	Male	BLACK OR AFRICAN AMERICAN		16	0	0	0	0	0	5	2.48	33.3666	19.09	1	1	.	34	.
108	1	1.6	63.6685	Male	White-WHITE	4	3	1	0	1	0	0	3	1.78	39.5271	1.78	0	0	.	3	3
109	0	3.98	78.5781	Male	White-WHITE		19	1	0	1	0	0	3	2.05	30.01	5.06	1	0	.	32	.
109	1	1.06	87.6521	Female	White-WHITE	3	9	1	1	1	0	0	2	1.64	27.7038	1.64	0	0	37.2726	10	8
110	0	2.82	80.1808	Male	White-WHITE		8	1	1	1	0	0	2	1.61	39.7406	2.89	0	0	.	10	.
110	1	1.32	69.137	Male	White-WHITE	5	6	1	1	1	1	0	2	1.85	36.3051	1.85	0	0	64.3899	8	4
111	0	1.95	60.5671	Male	BLACK OR AFRICAN AMERICAN		3	1	1	1	0	0	2	1.91	42.9969	1.95	0	0	.	3	.
111	1	0.75	66.3808	Male	White-WHITE	3	4	1	1	0	0	0	1	1.29	57.2379	1.29	0	0	78.6795	5	2
112	0	0.93	71.2548	Female	BLACK OR AFRICAN AMERICAN		9	1	1	0	0	0	4	1.34	45.9964	1.34	0	0	.	6	.
112	1	1.39	82.6493	Female	White-WHITE	5	6	1	1	1	0	0	2	1.59	29.788	1.67	0	0	31.8762	7	5
113	0	1.1	94.0137	Male	White-WHITE		7	1	1	0	0	0	2	1.25	48.969	1.25	0	0	.	6	.
113	1	0.82	73.7014	Female	BLACK OR AFRICAN AMERICAN	5	37	1	1	1	0	0	2	1.85	30.6139	2.78	0	0	39.6599	42	36
114	0	0.97	86.3589	Female	Other-OTHER		8	0	0	0	0	0	3	1.2	40.785	1.2	0	0	.	9	.
114	1	2.22	71.1452	Male	White-WHITE	5	27	1	1	0	0	1	12	2.26	28.1018	3.52	0	0	.	60	57
115	0	0.75	82.9781	Female	White-WHITE		5	1	0	0	0	0	2	1.02	50.8234	1.02	0	0	.	4	.
115	1	1.05	55.1726	Male	White-WHITE	5	8	0	0	0	0	1	11	2.26	31.4386	2.26	0	0	.	8	4
116	0	1.04	79.4247	Female	BLACK OR AFRICAN AMERICAN		32	1	1	1	0	0	3	1.66	33.5242	2.11	0	0	48.0882	41	.
116	1	1.25	74.874	Female	Hispanic-HISPANIC	4	7	1	1	1	0	0	4	1.44	35.4657	1.44	0	0	25.6479	5	2
117	0	1.12	95.0466	Male	White-WHITE		2	1	1	1	0	0	4	1.08	58.013	1.12	0	0	.	2	.
117	1	1.14	83.2466	Male	White-WHITE	5	9	1	0	1	0	0	2	1.28	51.3236	1.28	0	0	.	12	10
118	0	0.56	72.2603	Female	Hispanic-HISPANIC		9	1	1	0	0	0	2	1.05	52.9206	1.05	0	0	.	10	.
118	1	0.77	68.0548	Male	Hispanic-HISPANIC	5	23	0	0	0	0	0	3	1.42	50.3642	1.42	0	0	.	27	26
119	0	0.56	94.4192	Female	White-WHITE		36	1	0	0	0	0	2	0.98	49.2321	0.98	0	0	.	46	.
119	1	1.3	84.2274	Female	White-WHITE	5	11	1	0	1	0	0	4	1.21	40.987	1.61	0	0	43.4891	10	8
120	0	0.96	66.4082	Male	White-WHITE		4	0	0	0	0	0	1	1.4	51.8364	1.4	0	0	.	5	.
120	1	1.3	81.1425	Male	White-WHITE	5	7	1	1	1	0	0	2	1.26	53.089	1.49	0	0	.	8	5
121	0	2.04	79.2411	Male	White-WHITE		6	1	0	1	0	0	4	3.34	16.5556	3.48	0	0	26.1988	8	.
121	1	0.83	84.6	Female	White-WHITE	5	4	1	0	0	0	0	1	1.1	45.8726	1.12	0	0	.	5	4
122	0	1.28	83.7315	Male	BLACK OR AFRICAN AMERICAN		18	1	1	1	0	0	3	1.37	54.6063	1.68	0	0	63.2917	23	.
122	1	1.1	56.7781	Male	White-WHITE	5	9	1	0	0	0	0	3	1.71	43.5502	1.71	0	0	.	9	6
123	0	0.8	79.9014	Male	Other-OTHER		24	1	1	0	0	0	2	1.18	57.9741	1.49	0	0	.	27	.
123	1	0.91	78.2548	Male	White-WHITE	5	13	1	1	0	0	0	2	1.23	55.7732	1.23	0	0	.	14	12
124	0	1.09	83.8027	Female	Hispanic-HISPANIC		5	1	1	1	0	0	2	1.13	44.6537	1.13	0	0	43.5737	7	.
124	1	0.85	67.8986	Female	White-WHITE	5	6	1	1	0	0	0	3	2.45	19.5906	2.45	0	0	.	7	4
125	0	0.69	82.926	Female	White-WHITE		8	1	1	0	0	0	2	0.93	56.8601	0.93	0	0	.	8	.
125	1	0.55	48.4712	Female	Hispanic-HISPANIC	10	23	1	1	0	0	0	8	1.1	59.1252	1.21	0	0	.	51	49
126	0	0.78	71.7041	Female	White-WHITE		5	0	0	0	0	0	1	1.39	37.8472	1.39	0	0	.	6	.
126	1	2.08	90.7644	Male	BLACK OR AFRICAN AMERICAN	5	12	1	1	1	0	0	3	3.56	16.3825	3.56	0	0	29.421	20	15
127	0	0.95	53.6932	Male	White-WHITE		9	0	0	0	0	0	4	1.45	54.325	1.45	0	0	.	9	.
127	1	1.05	60.9671	Male	White-WHITE	5	5	1	0	0	0	0	2	1.36	55.7694	1.36	0	0	.	4	2
128	0	2.22	59.4274	Female	BLACK OR AFRICAN AMERICAN		10	1	1	1	1	0	3	2.16	28.0622	2.38	0	0	31.5079	12	.
128	1	1.52	56.737	Male	BLACK OR AFRICAN AMERICAN	5	31	1	1	1	1	1	8	1.95	43.0764	2.29	0	0	.	53	48
129	0	1.2	63.2247	Male	White-WHITE		25	1	1	1	0	0	5	2.19	30.8586	10	1	1	17.7838	51	.
129	1	1.03	83.3945	Male	White-WHITE	5	8	1	1	1	0	0	2	1.63	38.2778	1.63	0	0	51.6423	9	7
130	0	1.39	79.9945	Female	BLACK OR AFRICAN AMERICAN		12	1	1	1	0	0	3	1.52	37.1434	2.08	0	0	.	14	.
130	1	1.61	66.4877	Female	White-WHITE	5	4	1	1	1	0	1	6	1.51	35.5198	1.73	0	0	.	11	9
131	0	1.18	97.9342	Male	White-WHITE		6	1	1	0	0	0	1	1.1	55.6009	1.18	0	0	.	7	.
131	1	1.22	70.8438	Male	Hispanic-HISPANIC	5	9	1	1	0	0	0	4	3.23	18.2871	3.23	0	0	38.2422	14	8
132	0	1.74	84.9507	Male	White-WHITE		7	1	1	1	0	0	3	2.32	24.7093	2.32	0	0	27.5048	8	.
132	1	1.08	71.4877	Male	BLACK OR AFRICAN AMERICAN	5	6	1	0	1	0	0	2	1.91	39.8218	1.91	0	0	.	8	5
133	0	3.24	72.3753	Male	White-WHITE		9	1	0	0	0	0	3	1.58	42.946	3.24	1	0	.	9	.
133	1	4.19	75.2466	Female	Other-OTHER	5	23	1	1	0	0	0	3	1.42	35.9762	4.19	1	0	.	39	35
134	0	3.72	32.4575	Female	White-WHITE		7	1	0	0	0	0	4	2.15	29.4274	4.61	1	0	.	15	.
134	1	1.63	71.0767	Female	White-WHITE	5	12	1	1	0	0	0	2	1.12	49.3532	1.76	0	0	.	25	19
135	0	1.57	81.8712	Male	BLACK OR AFRICAN AMERICAN		16	1	1	1	0	1	10	3.21	19.7628	3.21	0	0	41.0876	23	.
135	1	0.94	71.1479	Female	White-WHITE	4	18	0	0	0	0	0	5	1.88	26.3742	1.88	0	0	.	30	23
136	0	2.29	67.1918	Male	BLACK OR AFRICAN AMERICAN		13	1	1	1	1	0	4	2.45	30.3735	2.55	0	0	31.7177	27	.
136	1	0.81	89.6822	Male	White-WHITE	5	7	1	1	0	0	0	2	1.38	44.7906	1.38	0	0	58.8172	8	6
137	0	0.53	67.863	Female	BLACK OR AFRICAN AMERICAN		26	1	1	0	0	0	4	1.97	29.5618	1.97	0	0	.	29	.
137	1	1.51	82.2438	Male	White-WHITE	5	5	1	1	1	0	0	5	2.29	25.583	2.29	0	0	.	7	5
138	0	0.6	83.0301	Female	Hispanic-HISPANIC		15	1	1	1	0	0	2	1.16	43.4967	1.16	0	0	.	15	.
138	1	2.36	80.2192	Male	White-WHITE	1	3	1	1	1	0	0	5	2.21	27.0894	2.36	0	0	.	6	1
139	0	0.56	86.2575	Female	BLACK OR AFRICAN AMERICAN		42	1	1	0	0	1	10	1.22	46.3676	1.22	0	0	.	49	.
139	1	0.46	45.9342	Male	Hispanic-HISPANIC	5	45	0	0	0	0	1	15	4.07	16.4727	4.15	0	0	.	90	79
140	0	1.15	54.7644	Male	White-WHITE		17	1	0	0	0	0	1	1.91	38.6395	1.91	0	0	48.8771	21	.
140	1	1.04	62.926	Female	Hispanic-HISPANIC	5	23	1	1	1	0	0	1	1.11	52.8352	1.44	0	0	46.5841	17	16
141	0	7.49	77.1699	Female	White-WHITE		18	1	1	1	0	0	2	1.33	38.4174	7.49	1	0	.	32	.
141	1	0.69	71.3096	Female	Hispanic-HISPANIC	3	4	0	0	0	0	0	0	0.97	58.6321	0.97	0	0	.	5	2
142	0	2.85	84.3096	Male	White-WHITE		7	1	0	1	0	0	5	1.76	34.663	2.85	0	0	.	16	.
142	1	0.85	73.3397	Female	White-WHITE	5	27	1	0	0	0	0	3	1.61	31.3212	1.61	0	0	.	32	27
143	0	1.01	84.6548	Male	Hispanic-HISPANIC		8	1	1	0	0	0	2	1.29	50.3425	1.52	0	0	.	10	.
143	1	0.8	69.6932	Female	White-WHITE	5	17	1	1	0	0	0	1	1.08	52.0782	1.08	0	0	.	20	18
144	0	1.73	88.7945	Male	White-WHITE		13	1	1	1	0	0	2	1.69	35.2771	1.76	0	0	.	11	.
144	1	0.99	75.189	Male	White-WHITE	5	14	1	1	0	0	0	4	1.51	44.4767	1.51	0	0	.	16	14
145	0	1.22	75.1644	Male	White-WHITE		5	1	1	1	0	0	2	1.66	39.6716	1.66	0	0	37.3964	6	.
145	1	1.06	63.526	Male	White-WHITE	5	6	1	1	1	0	0	4	1.54	47.1394	1.54	0	0	55.6747	7	6
146	0	1.03	88.589	Male	White-WHITE		8	1	1	1	0	0	4	3	17.6521	3	0	0	.	10	.
146	1	0.54	65.4247	Female	Hispanic-HISPANIC	5	6	1	0	0	0	0	2	1.12	51.356	1.12	0	0	.	6	4
147	0	1.36	49.4904	Female	Hispanic-HISPANIC		12	1	1	1	0	0	9	2.19	25.5315	2.19	0	0	37.2534	17	.
147	1	1.04	62.1726	Female	White-WHITE	5	4	1	0	0	0	0	3	1.44	38.7755	1.44	0	0	.	5	4
148	0	0.82	44.1315	Male	Hispanic-HISPANIC		23	0	0	0	0	1	10	1.49	56.2188	1.7	0	0	.	42	.
148	1	0.87	73.9315	Male	Other-OTHER	5	7	0	0	0	0	0	4	1.42	48.332	1.42	0	0	.	8	5
149	0	1.5	82.9973	Male	Hispanic-HISPANIC		39	1	1	1	0	1	9	1.73	35.7188	2.33	0	0	39.136	55	.
149	1	1.05	77.0575	Female	White-WHITE	5	7	1	0	1	0	0	2	1.29	39.8937	1.29	0	0	46.7331	9	6
150	0	1.11	59.337	Female	BLACK OR AFRICAN AMERICAN		10	1	1	1	0	0	2	1.38	48.2656	1.43	0	0	.	11	.
150	1	1.06	60.463	Male	Hispanic-HISPANIC	5	5	0	0	0	0	0	2	1.3	59.1096	1.3	0	0	.	6	5
151	0	0.72	68.2219	Female	White-WHITE		10	1	1	0	0	0	2	0.98	59.1793	0.98	0	0	80.3307	11	.
151	1	0.97	67.074	Female	Hispanic-HISPANIC	5	8	1	1	0	0	0	2	1.36	40.1436	1.36	0	0	.	9	6
152	0	1.71	84.2548	Male	White-WHITE		5	1	1	0	0	0	6	1.62	38.3314	1.71	0	0	.	2	.
152	1	1.2	69.2795	Male	White-WHITE	5	8	0	0	1	0	0	6	1.65	41.6491	1.65	0	0	48.6172	8	6
153	0	0.86	85.9863	Male	White-WHITE		6	1	1	1	0	0	4	1.62	37.868	1.62	0	0	56.6013	7	.
153	1	0.61	74.0055	Male	White-WHITE	5	4	1	0	0	0	0	2	1.41	48.7214	1.41	0	0	88.7077	6	3
154	0	0.93	78.7233	Male	Other-OTHER		29	1	1	0	0	0	2	1.44	45.9487	1.54	0	0	.	45	.
154	1	0.85	72.5096	Male	Other-OTHER	2	31	1	1	0	0	0	3	1.47	46.8169	3.13	1	0	55.2379	67	63
155	0	1.02	84.1014	Male	White-WHITE		21	1	1	0	0	0	2	1.27	51.5024	1.33	0	0	.	23	.
155	1	0.76	54.937	Female	Other-OTHER	1	2	1	0	0	0	0	0	1.05	59.7618	1.05	0	0	.	3	1
156	0	1.7	67.8767	Male	White-WHITE		4	1	1	1	0	1	9	1.96	34.1575	2.21	0	0	.	8	.
156	1	1.03	88.5863	Male	White-WHITE	3	4	1	1	1	0	0	5	1.51	40.4819	1.51	0	0	51.2885	5	2
157	0	1.19	80.0822	Male	Other-OTHER		13	0	0	0	0	0	3	1.54	41.9638	1.54	0	0	.	13	.
157	1	1.14	61.7644	Female	White-WHITE	5	9	1	1	0	0	0	4	3.12	15.2697	3.12	0	0	64.994	12	7
158	0	2.25	72.3973	Male	White-WHITE		13	1	1	1	0	0	6	2.39	26.0345	2.39	0	0	.	11	.
158	1	0.86	78.3836	Male	White-WHITE	5	7	1	0	1	0	0	2	1.38	48.4829	1.38	0	0	68.8248	8	7
159	0	1.03	63.5315	Male	White-WHITE		14	0	0	0	0	0	2	1.32	56.7944	1.32	0	0	.	14	.
159	1	0.97	89.1589	Male	White-WHITE	4	4	1	1	1	0	0	1	1.27	49.7048	1.37	0	0	39.8935	6	3
160	0	1.8	51.937	Male	BLACK OR AFRICAN AMERICAN		12	1	1	0	0	0	6	3.09	25.5373	3.09	0	0	.	13	.
160	1	1.95	62.9808	Male	Hispanic-HISPANIC	5	21	1	1	1	0	1	6	2.25	29.9206	10	1	1	.	55	52
161	0	1.13	54.8712	Male	Other-OTHER		3	1	1	0	0	0	4	1.55	49.7037	1.55	0	0	.	4	.
161	1	1.2	53.8027	Male	BLACK OR AFRICAN AMERICAN	5	7	1	1	1	0	0	4	2.18	38.4244	2.18	0	0	76.5925	8	7
162	0	0.91	51.6384	Female	Hispanic-HISPANIC		7	0	1	0	0	0	1	1.32	46.3853	1.32	0	0	.	9	.
162	1	1.18	63.6192	Male	White-WHITE	3	4	1	1	1	0	0	2	1.35	55.2338	1.53	0	0	42.9106	7	5
163	0	1.13	78.8603	Male	White-WHITE		6	1	1	0	0	0	1	1.16	59.6191	1.16	0	0	.	7	.
163	1	0.86	71.5342	Male	White-WHITE	5	15	1	1	0	0	0	2	1.43	48.731	1.43	0	0	.	16	14
164	0	0.73	86.0411	Female	White-WHITE		7	1	0	0	0	0	0	0.95	54.2146	0.95	0	0	47.3571	9	.
164	1	0.97	81.7342	Female	White-WHITE	2	3	1	0	1	0	0	1	1.18	42.9966	1.18	0	0	38.4842	2	1
165	0	0.62	90.0438	Female	White-WHITE		11	1	0	0	0	0	2	0.97	51.4022	0.97	0	0	.	9	.
165	1	0.54	96.0685	Female	White-WHITE	5	13	1	0	0	0	0	1	0.85	57.8019	0.85	0	0	71.6902	13	10
166	0	1.69	66.6247	Male	Hispanic-HISPANIC		34	1	0	1	1	0	3	1.96	34.4592	2.84	0	0	55.4786	60	.
166	1	1.46	79.2493	Female	Hispanic-HISPANIC	5	6	1	1	1	0	0	3	1.45	34.1057	1.93	0	0	.	7	4
167	0	0.98	84.3096	Male	White-WHITE		12	1	0	0	0	0	3	2.28	25.3482	2.28	0	0	.	14	.
167	1	1.24	67.2603	Male	BLACK OR AFRICAN AMERICAN	5	7	1	0	0	0	0	6	2.42	30.8145	2.42	0	0	.	8	7
168	0	2.5	65.9534	Male	White-WHITE		3	1	0	1	0	0	3	2.79	22.592	2.88	0	0	28.7842	5	.
168	1	4.09	55.7699	Male	BLACK OR AFRICAN AMERICAN	4	127	1	1	0	0	1	10	1.79	48.0997	10	1	1	40.5158	242	237
169	0	5.12	59.1808	Male	White-WHITE		4	1	1	1	0	1	10	1.49	50.579	10	1	1	.	14	.
169	1	1.29	78.7425	Female	Hispanic-HISPANIC	5	6	1	1	1	0	0	2	1.85	25.4951	1.85	0	0	38.278	10	7
170	0	0.82	49.0137	Female	Hispanic-HISPANIC		7	0	0	0	0	0	1	1.13	57.0151	1.13	0	0	.	8	.
170	1	1.01	73.6849	Male	White-WHITE	5	26	1	1	1	0	0	3	1.7	38.9485	1.7	0	0	.	31	28
171	0	2.76	75.2575	Male	White-WHITE		8	1	1	1	0	0	5	2.04	30.9003	10	0	1	52.2112	14	.
171	1	0.72	78.2493	Female	Hispanic-HISPANIC	5	15	1	1	1	0	0	2	0.92	59.5322	0.92	0	0	.	13	12
172	0	1.17	80.4466	Female	Hispanic-HISPANIC		5	1	0	0	0	0	2	0.92	58.6204	1.17	0	0	.	7	.
172	1	0.91	91.5233	Female	White-WHITE	5	5	0	0	1	0	0	1	1.08	44.6752	1.11	0	0	43.0767	6	5
173	0	1.21	76.8082	Male	Other-OTHER		3	1	1	0	0	0	2	1.29	53.1952	1.29	0	0	54.563	4	.
173	1	1.48	71.5425	Male	BLACK OR AFRICAN AMERICAN	5	14	1	1	1	0	0	3	1.52	52.4656	1.87	0	0	.	15	14
174	0	0.95	58.074	Male	White-WHITE		6	1	1	1	0	0	4	1.96	36.5924	1.96	0	0	.	6	.
174	1	0.89	68.6575	Male	White-WHITE	5	5	1	1	0	0	0	2	1.57	44.422	1.57	0	0	.	7	4
175	0	2.26	78.7288	Female	Hispanic-HISPANIC		6	1	1	1	0	0	3	1.98	23.4877	2.36	0	0	15.8313	8	.
175	1	0.98	82.9781	Male	White-WHITE	5	12	1	0	0	0	0	2	1.37	47.365	1.56	0	0	.	12	9

## Sheet: Sheet3
EMPI	PID	Remdesivir	Matches	Pair_number	Age_Baseline	Sex	Race	admission_date	discharge_dat	Remdesivir_start_date	Remdesivir_duration	Remdesivir_last_date	Hospital_LOS	dead_ddiff	death_datee	ddiff_doubling_fine_gray	Outcome_1AKI_2death_0discharge	htn	dm	ckd	transplant	cvd	hiv	mech_ventilation	SOFA_SCORE	admission_cre	admission_eGFR	RRT	RRT_date	ddifF_RRT	admission_bilirubin	admission_platelets	dexamethasone	remdes	cre_baseline_avg	egfr_baseline_avg	last_cre	last_cre_date	peak_cre	peak_cre_date	time_to_peak	first_doubling_date	creat_doubled	time_to_doubling	recovery_date	recovery	time_to_recovery	admission_date	cre_90_days_post
100015113	1	1	1	1	71.8192	Female	BLACK OR AFRICAN AMERICAN	2020-06-04	2020-06-08				4	.	.	4	0	1	1	1	0	1	0	1	4	1.46	41.3018	0	.		NA	232	0	1	1.1	58.8842	0.94	2020-06-27	1.46	2020-06-04	0	NA	NA	NA	NA	NA	NA	2020-06-04	.
100017125	2	1	1	91	95.1781	Female	White-WHITE	2020-11-23	2020-11-29				6	.	.	6	0	1	1	1	0	1	0	0	5	1.52	28.8056	0	.		0.5	342	1	1	NA	NA	1.47	2020-12-18	2.06	2020-11-24	1	NA	NA	NA	NA	NA	NA	2020-11-23	.
100045203	3	1	1	102	90.6849	Male	White-WHITE	2020-11-23	2020-12-01				8	.	.	8	0	1	0	1	0	1	0	0	4	1.72	34.0771	0	.		0.7	91	0	1	1.7425	33.7242	1.7	2021-07-30	1.9	2020-11-25	2	NA	NA	NA	NA	NA	NA	2020-11-23	1.86
100062781	4	1	1	112	82.6493	Female	White-WHITE	2020-11-18	2020-11-24				6	.	.	6	0	1	1	1	0	1	0	0	2	1.59	29.788	0	.		0.4	142	1	1	1.54667	30.9363	1.7	2021-08-11	1.67	2020-11-20	2	NA	NA	NA	NA	NA	NA	2020-11-18	1.5
100069386	5	1	1	123	78.2548	Male	White-WHITE	2020-09-30	2020-10-13				13	.	.	13	0	1	1	0	0	0	0	0	2	1.23	55.7732	0	.		0.4	178	1	1	0.973333	74.7383	1.04	2021-05-12	1.23	2020-09-30	0	NA	NA	NA	NA	NA	NA	2020-09-30	.
100071743	6	1	1	134	71.0767	Female	White-WHITE	2020-05-15	2020-05-27				12	.	.	12	0	1	1	0	0	1	0	0	2	1.12	49.3532	0	.		0.4	178	0	1	NA	NA	1.63	2020-05-27	1.76	2020-05-20	5	NA	NA	NA	NA	NA	NA	2020-05-15	.
100085726	7	1	1	145	63.526	Male	White-WHITE	2020-11-22	2020-11-28				6	.	.	6	0	1	1	1	0	1	0	0	4	1.54	47.1394	0	.		NA	362	0	1	1.20137	64.8404	1.05	2021-02-24	1.54	2020-11-22	0	NA	NA	NA	NA	NA	NA	2020-11-22	1.34
100093092	8	1	1	156	88.5863	Male	White-WHITE	2020-08-03	2020-08-07				4	.	.	4	0	1	1	1	0	1	0	0	5	1.51	40.4819	0	.		1	105	1	1	1.0005	67.607	1.14	2021-06-14	1.51	2020-08-03	0	NA	NA	NA	NA	NA	NA	2020-08-03	1.24
100101858	9	1	1	166	79.2493	Female	Hispanic-HISPANIC	2020-09-22	2020-09-28				6	.	.	6	0	1	1	1	0	1	0	0	3	1.45	34.1057	0	.		NA	99	0	1	1.29444	40.628	1.25	2021-08-03	1.93	2020-09-23	1	NA	NA	NA	NA	NA	NA	2020-09-22	.
100145579	10	1	1	2	78.7644	Male	Hispanic-HISPANIC	2020-11-05	2020-12-03				28	.	.	28	0	1	1	1	0	1	0	0	5	2.73	21.1948	0	.		0.3	227	0	1	1.49	44.1607	0.8	2020-12-17	2.73	2020-11-05	0	NA	NA	NA	NA	NA	NA	2020-11-05	.
100254465	11	1	1	13	63.2384	Male	White-WHITE	2020-11-02	2020-12-21				49	.	.	49	0	1	0	1	0	0	0	1	11	2.07	33.0343	0	.		0.5	155	0	1	1.25	61.1274	0.72	2021-03-16	2.09	2020-11-02	0	NA	NA	NA	NA	NA	NA	2020-11-02	1.1
100262545	12	1	1	23	96.5753	Male	White-WHITE	2020-11-28	2020-12-03				5	.	.	5	0	1	0	0	0	1	0	0	2	1.31	45.4454	0	.		0.7	202	1	1	1.15	53.4649	1	2020-12-03	1.31	2020-11-28	0	NA	NA	NA	NA	NA	NA	2020-11-28	.
100267836	13	1	1	33	71.0301	Female	White-WHITE	2020-11-03	2020-12-16				43	.	.	43	0	0	0	0	0	0	0	0	5	1.37	38.699	0	.		0.5	140	0	1	NA	NA	1.32	2020-12-16	2.73	2020-12-05	32	NA	NA	NA	NA	NA	NA	2020-11-03	.
100291012	14	1	1	43	72.9096	Female	BLACK OR AFRICAN AMERICAN	2020-11-22	2020-11-30				8	.	.	8	0	1	1	0	0	1	0	0	0	1.15	54.6967	0	.		0.4	274	0	1	0.98	66.4169	0.8	2021-03-15	1.15	2020-11-22	0	NA	NA	NA	NA	NA	NA	2020-11-22	0.81
100340778	15	1	1	52	70.3041	Male	White-WHITE	2020-11-02	2020-11-12				10	.	.	10	0	1	1	1	0	1	0	0	5	1.27	56.7439	0	.		0.7	167	0	1	1.02	74.2537	1.12	2021-04-30	1.27	2020-11-02	0	NA	NA	NA	NA	NA	NA	2020-11-02	1.12
100352799	17	1	1	73	83.8685	Female	White-WHITE	2020-11-29	2020-12-17				18	.	.	18	0	1	1	0	0	1	0	0	5	1.22	40.6836	0	.		0.6	146	0	1	0.988	53.1964	0.97	2021-02-20	1.22	2020-11-29	0	NA	NA	NA	NA	NA	NA	2020-11-29	0.97
100391639	18	1	1	84	80.9589	Female	Hispanic-HISPANIC	2020-05-21	2020-06-02				12	.	.	12	0	1	1	1	0	1	0	0	2	1.92	23.999	0	.		NA	149	0	1	2.18333	20.9723	2.12	2021-08-19	3.63	2020-05-29	8	NA	NA	NA	NA	NA	NA	2020-05-21	.
100406931	19	1	1	90	78.2192	Female	Asian-ASIAN	2020-11-15	2020-11-20				5	.	.	5	0	1	1	1	0	1	0	0	1	1.28	39.9435	0	.		0.7	186	0	1	1.13	46.7618	1.09	2021-08-02	1.28	2020-11-15	0	NA	NA	NA	NA	NA	NA	2020-11-15	1.06
100426649	20	1	1	92	80.7726	Female	BLACK OR AFRICAN AMERICAN	2020-07-19	2020-08-05				17	17	2020-08-05	17	2	1	1	0	0	0	0	0	2	1.48	38.1514	0	.		0.5	152	1	1	NA	NA	1.1	2020-08-04	1.79	2020-07-25	6	NA	NA	NA	NA	NA	NA	2020-07-19	.
100431689	21	1	1	93	83.5616	Male	White-WHITE	2020-10-28	2020-11-09				12	.	.	12	0	1	1	0	0	1	0	0	4	1.46	43.6787	0	.		1.7	148	0	1	1.32	49.5662	1.32	2021-08-23	1.97	2020-11-04	7	NA	NA	NA	NA	NA	NA	2020-10-28	.
100466513	22	1	1	94	62.8027	Female	White-WHITE	2020-11-21	2021-01-13				53	.	.	14	1	1	1	0	0	0	0	0	2	1.03	57.8861	1	2020-12-07	16	0.4	210	0	1	0.93	67.1335	0.2	2021-08-24	4.74	2020-12-07	16	2020-12-05	1	14	2020-12-11	1	6	2020-11-21	0.39
100476983	23	1	1	95	65.5288	Female	White-WHITE	2020-06-01	2020-07-04				33	.	.	33	0	0	0	0	0	0	0	0	7	1.18	48.1761	0	.		0.9	133	1	1	NA	NA	0.41	2020-07-04	1.18	2020-06-01	0	NA	NA	NA	NA	NA	NA	2020-06-01	.
100508533	24	1	1	96	84.3178	Female	BLACK OR AFRICAN AMERICAN	2020-09-30	2020-10-07				7	.	.	7	0	1	1	0	0	0	0	0	2	1.12	52.1239	0	.		0.5	253	1	1	0.85	73.3191	1.03	2020-12-08	1.12	2020-09-30	0	NA	NA	NA	NA	NA	NA	2020-09-30	.
100518668	25	1	1	97	81.5014	Male	Hispanic-HISPANIC	2020-11-15	2020-11-20				5	.	.	5	0	1	1	1	0	1	0	0	2	1.75	35.5979	0	.		0.3	186	1	1	1.66	38.1107	2.27	2021-08-17	1.75	2020-11-16	1	NA	NA	NA	NA	NA	NA	2020-11-15	.
100519161	26	1	1	98	54.1096	Male	BLACK OR AFRICAN AMERICAN	2020-11-24	2020-12-31				37	.	.	37	0	1	1	1	0	1	0	0	4	2.4	34.1355	0	.		0.3	259	0	1	1.34	69.5218	1.3	2021-08-02	2.4	2020-11-24	0	NA	NA	NA	NA	NA	NA	2020-11-24	1.15
100530214	27	1	1	99	86.9315	Female	Hispanic-HISPANIC	2020-11-08	2020-11-11				3	.	.	3	0	1	1	1	0	1	0	0	4	1.15	42.7662	0	.		0.7	119	0	1	1.15667	42.6935	1.12	2020-11-23	1.15	2020-11-08	0	NA	NA	NA	NA	NA	NA	2020-11-08	.
100568643	28	1	1	100	61.5808	Male	Other-OTHER	2020-11-03	2020-12-24				51	.	.	51	0	1	0	0	0	1	0	0	3	1.45	51.3909	0	.		0.7	197	0	1	NA	NA	0.9	2021-08-12	1.54	2020-11-11	8	NA	NA	NA	NA	NA	NA	2020-11-03	.
100582519	29	1	1	101	93.7507	Male	White-WHITE	2020-10-24	2020-10-29				5	.	.	5	0	1	0	0	0	1	0	0	2	1.19	52.0657	0	.		1.4	197	0	1	1.172	54.758	1.04	2020-11-20	1.29	2020-10-26	2	NA	NA	NA	NA	NA	NA	2020-10-24	.
100613123	30	1	1	103	69.1178	Female	White-WHITE	2020-09-21	2020-09-28				7	.	.	7	0	1	1	0	0	1	0	0	6	2.35	20.4272	0	.		0.6	145	0	1	0.9	67.8269	1.11	2021-08-12	2.35	2020-09-21	0	NA	NA	NA	NA	NA	NA	2020-09-21	1.64
100661732	31	1	1	104	86.6438	Male	BLACK OR AFRICAN AMERICAN	2020-11-11	2020-11-20				9	.	.	9	0	1	0	1	0	0	0	1	4	3.34	18.2156	0	.		0.9	177	1	1	2.535	25.5053	2.9	2020-12-01	3.34	2020-11-11	0	NA	NA	NA	NA	NA	NA	2020-11-11	.
100701232	32	1	1	105	85.2411	Female	BLACK OR AFRICAN AMERICAN	2020-11-29	2020-12-18				19	.	.	19	0	1	1	1	0	0	0	0	3	1.15	50.1581	0	.		0.6	105	0	1	1.06	55.6453	1.08	2021-06-08	1.19	2020-11-30	1	NA	NA	NA	NA	NA	NA	2020-11-29	1.05
100734766	33	1	1	106	72.726	Male	White-WHITE	2020-10-29	2020-11-09				11	.	.	11	0	1	0	1	0	1	0	0	3	1.86	35.1713	0	.		0.5	173	1	1	1.535	44.5581	1.85	2021-08-20	2.18	2020-10-29	0	NA	NA	NA	NA	NA	NA	2020-10-29	.
100746758	34	1	1	107	74.1342	Female	White-WHITE	2020-07-16	2020-07-22				6	.	.	6	0	1	1	1	0	1	0	0	2	1.48	34.4836	0	.		0.4	318	0	1	NA	NA	1.74	2021-08-14	1.52	2020-07-17	1	NA	NA	NA	NA	NA	NA	2020-07-16	1.31
100795097	35	1	1	108	63.6685	Male	White-WHITE	2020-11-17	2020-11-20				3	24	2020-12-11	24	2	1	0	1	0	1	0	0	3	1.78	39.5271	0	.		0.7	92	0	1	1.92	36.2834	2.1	2020-12-11	1.78	2020-11-18	1	NA	NA	NA	NA	NA	NA	2020-11-17	.
100835642	37	1	1	109	87.6521	Female	White-WHITE	2020-10-28	2020-11-06				9	.	.	9	0	1	1	1	0	1	0	0	2	1.64	27.7038	0	.		0.2	108	1	1	1.37	34.6046	1.28	2021-03-30	1.64	2020-10-28	0	NA	NA	NA	NA	NA	NA	2020-10-28	1.28
100883724	38	1	1	110	69.137	Male	White-WHITE	2020-05-09	2020-05-15				6	.	.	6	0	1	1	1	1	1	0	0	2	1.85	36.3051	0	.		0.8	121	0	1	2.20154	34.8304	1.67	2021-08-16	1.85	2020-05-09	0	NA	NA	NA	NA	NA	NA	2020-05-09	1.15
101030875	39	1	1	111	66.3808	Male	White-WHITE	2020-11-13	2020-11-17				4	.	.	4	0	1	1	0	0	0	0	0	1	1.29	57.2379	0	.		0.7	206	0	1	1.13	68.0034	0.99	2021-02-17	1.29	2020-11-13	0	NA	NA	NA	NA	NA	NA	2020-11-13	0.99
101079947	40	1	1	113	73.7014	Female	BLACK OR AFRICAN AMERICAN	2020-07-07	2020-08-13				37	.	.	37	0	1	1	1	0	1	0	0	2	1.85	30.6139	0	.		0.2	511	0	1	1.30484	48.1542	1.37	2021-04-23	2.78	2020-07-11	4	NA	NA	NA	NA	NA	NA	2020-07-07	1.49
101087838	41	1	1	114	71.1452	Male	White-WHITE	2020-11-14	2020-12-11				27	.	.	27	0	1	1	0	0	0	0	1	12	2.26	28.1018	0	.		0.5	148	0	1	1.34917	53.0799	2.22	2020-12-09	3.52	2020-11-29	15	NA	NA	NA	NA	NA	NA	2020-11-14	.
101095170	42	1	1	115	55.1726	Male	White-WHITE	2020-11-22	2020-11-30				8	.	.	8	0	0	0	0	0	0	0	1	11	2.26	31.4386	0	.		0.2	257	0	1	NA	NA	1.05	2020-11-27	2.26	2020-11-22	0	NA	NA	NA	NA	NA	NA	2020-11-22	.
101163327	43	1	1	116	74.874	Female	Hispanic-HISPANIC	2020-07-07	2020-07-14				7	.	.	7	0	1	1	1	0	1	0	0	4	1.44	35.4657	0	.		0.5	147	0	1	2.06531	33.7797	1.57	2021-03-22	1.44	2020-07-07	0	NA	NA	NA	NA	NA	NA	2020-07-07	1.88
101192362	44	1	1	117	83.2466	Male	White-WHITE	2020-11-21	2020-11-30				9	.	.	9	0	1	0	1	0	0	0	0	2	1.28	51.3236	0	.		0.4	200	0	1	NA	NA	1.07	2021-08-11	1.28	2020-11-21	0	NA	NA	NA	NA	NA	NA	2020-11-21	.
101240894	45	1	1	118	68.0548	Male	Hispanic-HISPANIC	2020-11-15	2020-12-08				23	.	.	23	0	0	0	0	0	0	0	0	3	1.42	50.3642	0	.		0.6	351	0	1	1.01	76.1287	0.86	2020-12-23	1.42	2020-11-15	0	NA	NA	NA	NA	NA	NA	2020-11-15	.
101517260	46	1	1	119	84.2274	Female	White-WHITE	2020-08-22	2020-09-02				11	.	.	11	0	1	0	1	0	1	0	0	4	1.21	40.987	0	.		0.2	114	1	1	1.41833	35.0111	1.1	2021-07-20	1.61	2020-08-26	4	NA	NA	NA	NA	NA	NA	2020-08-22	1.15
101517317	47	1	1	120	81.1425	Male	White-WHITE	2020-11-05	2020-11-12				7	.	.	7	0	1	1	1	0	1	0	0	2	1.26	53.089	0	.		0.3	271	1	1	1.6875	38.0339	1.34	2021-08-06	1.49	2020-11-07	2	NA	NA	NA	NA	NA	NA	2020-11-05	.
101547807	48	1	1	121	84.6	Female	White-WHITE	2020-11-09	2020-11-13				4	.	.	4	0	1	0	0	0	1	0	0	1	1.1	45.8726	0	.		0.4	230	1	1	1.01	51.1636	1.15	2021-01-19	1.12	2020-11-11	2	NA	NA	NA	NA	NA	NA	2020-11-09	.
101592701	49	1	1	122	56.7781	Male	White-WHITE	2020-08-01	2020-08-10				9	.	.	9	0	1	0	0	0	1	0	0	3	1.71	43.5502	0	.		0.5	186	1	1	NA	NA	1.03	2021-07-10	1.71	2020-08-01	0	NA	NA	NA	NA	NA	NA	2020-08-01	.
101664594	50	1	1	124	67.8986	Female	White-WHITE	2020-09-25	2020-10-01				6	.	.	6	0	1	1	0	0	0	0	0	3	2.45	19.5906	0	.		0.5	268	0	1	NA	NA	0.85	2020-10-01	2.45	2020-09-25	0	NA	NA	NA	NA	NA	NA	2020-09-25	.
101727844	51	1	1	125	48.4712	Female	Hispanic-HISPANIC	2020-05-20	2020-06-12				23	.	.	23	0	1	1	0	0	1	0	0	8	1.1	59.1252	0	.		5.1	85	1	1	1.10031	76.9817	0.79	2021-07-19	1.21	2020-05-23	3	NA	NA	NA	NA	NA	NA	2020-05-20	.
101758035	52	1	1	126	90.7644	Male	BLACK OR AFRICAN AMERICAN	2020-11-19	2020-12-01				12	.	.	12	0	1	1	1	0	1	0	0	3	3.56	16.3825	0	.		NA	194	0	1	NA	NA	1.99	2021-03-24	3.56	2020-11-19	0	NA	NA	NA	NA	NA	NA	2020-11-19	2.19
101762145	53	1	1	127	60.9671	Male	White-WHITE	2020-10-21	2020-10-26				5	.	.	5	0	1	0	0	0	0	0	0	2	1.36	55.7694	0	.		0.4	198	1	1	1.15	68.7876	1.06	2021-07-23	1.36	2020-10-21	0	NA	NA	NA	NA	NA	NA	2020-10-21	.
101831828	54	1	1	128	56.737	Male	BLACK OR AFRICAN AMERICAN	2020-05-15	2020-06-15				31	.	.	31	0	1	1	1	1	1	1	1	8	1.95	43.0764	0	.		1	221	0	1	1.27	72.6383	1.52	2020-06-15	2.29	2020-05-17	2	NA	NA	NA	NA	NA	NA	2020-05-15	.
101880449	55	1	1	129	83.3945	Male	White-WHITE	2020-11-13	2020-11-21				8	.	.	8	0	1	1	1	0	1	0	0	2	1.63	38.2778	0	.		0.4	260	1	1	1.18	56.6636	1.27	2021-03-10	1.63	2020-11-13	0	NA	NA	NA	NA	NA	NA	2020-11-13	1.27
102007974	56	1	1	130	66.4877	Female	White-WHITE	2020-05-27	2020-05-31				4	22	2020-06-18	22	2	1	1	1	0	1	0	1	6	1.51	35.5198	0	.		0.4	136	0	1	1.08056	54.7475	3.36	2020-06-18	1.73	2020-05-28	1	NA	NA	NA	NA	NA	NA	2020-05-27	.
102238925	57	1	1	131	70.8438	Male	Hispanic-HISPANIC	2020-10-21	2020-10-30				9	.	.	9	0	1	1	0	0	0	0	0	4	3.23	18.2871	0	.		0.4	343	1	1	NA	NA	1.56	2021-04-13	3.23	2020-10-21	0	NA	NA	NA	NA	NA	NA	2020-10-21	1.75
102318645	58	1	1	132	71.4877	Male	BLACK OR AFRICAN AMERICAN	2020-11-01	2020-11-07				6	.	.	6	0	1	0	1	0	1	0	0	2	1.91	39.8218	0	.		0.6	156	0	1	1.54	54.4636	1.19	2020-11-19	1.91	2020-11-01	0	NA	NA	NA	NA	NA	NA	2020-11-01	.
102335424	59	1	1	133	75.2466	Female	Other-OTHER	2020-08-17	2020-09-09				23	23	2020-09-09	21	1	1	1	0	0	0	0	0	3	1.42	35.9762	0	.		0.3	297	1	1	NA	NA	4.08	2020-09-09	4.19	2020-09-09	23	2020-09-07	1	21	NA	NA	NA	2020-08-17	.
102355205	60	1	1	135	71.1479	Female	White-WHITE	2020-08-13	2020-08-31				18	.	.	18	0	0	0	0	0	0	0	0	5	1.88	26.3742	0	.		0.2	286	1	1	NA	NA	0.94	2020-08-31	1.88	2020-08-13	0	NA	NA	NA	NA	NA	NA	2020-08-13	.
102367862	61	1	1	136	89.6822	Male	White-WHITE	2020-10-20	2020-10-27				7	.	.	7	0	1	1	0	0	1	0	0	2	1.38	44.7906	0	.		0.6	140	0	1	1.175	54.8587	1.1	2021-01-18	1.38	2020-10-20	0	NA	NA	NA	NA	NA	NA	2020-10-20	1.1
102409871	62	1	1	137	82.2438	Male	White-WHITE	2020-11-13	2020-11-18				5	.	.	5	0	1	1	1	0	1	0	0	5	2.29	25.583	0	.		NA	220	0	1	1.5	42.7054	1.29	2020-12-21	2.29	2020-11-13	0	NA	NA	NA	NA	NA	NA	2020-11-13	.
102420298	63	1	1	138	80.2192	Male	White-WHITE	2020-10-10	2020-10-13				3	.	.	3	0	1	1	1	0	1	1	0	5	2.21	27.0894	0	.		0.5	133	1	1	NA	NA	2.36	2020-10-12	2.36	2020-10-12	2	NA	NA	NA	NA	NA	NA	2020-10-10	.
102455488	64	1	1	139	45.9342	Male	Hispanic-HISPANIC	2020-09-06	2020-10-21				45	.	.	45	0	0	0	0	0	0	0	1	15	4.07	16.4727	0	.		7.1	56	1	1	NA	NA	0.64	2021-04-15	4.15	2020-09-06	0	NA	NA	NA	NA	NA	NA	2020-09-06	.
102516451	65	1	1	140	62.926	Female	Hispanic-HISPANIC	2020-09-16	2020-10-09				23	.	.	23	0	1	1	1	0	1	0	0	1	1.11	52.8352	0	.		0.5	338	0	1	0.951667	69.0902	1.78	2021-07-14	1.44	2020-09-22	6	NA	NA	NA	NA	NA	NA	2020-09-16	1.23
102618590	66	1	1	141	71.3096	Female	Hispanic-HISPANIC	2020-11-21	2020-11-25				4	.	.	4	0	0	0	0	0	0	0	0	0	0.97	58.6321	0	.		1	164	1	1	NA	NA	0.69	2020-11-25	0.97	2020-11-21	0	NA	NA	NA	NA	NA	NA	2020-11-21	.
102675294	67	1	1	142	73.3397	Female	White-WHITE	2020-07-16	2020-08-12				27	.	.	27	0	1	0	0	0	1	0	0	3	1.61	31.3212	0	.		0.6	170	1	1	0.82	71.2878	0.93	2021-07-20	1.61	2020-07-16	0	NA	NA	NA	NA	NA	NA	2020-07-16	.
102675837	68	1	1	143	69.6932	Female	White-WHITE	2020-10-02	2020-10-19				17	.	.	17	0	1	1	0	0	0	0	0	1	1.08	52.0782	0	.		0.6	147	1	1	0.94	61.9875	0.8	2020-10-19	1.08	2020-10-02	0	NA	NA	NA	NA	NA	NA	2020-10-02	.
102771277	69	1	1	144	75.189	Male	White-WHITE	2020-10-05	2020-10-19				14	.	.	14	0	1	1	0	0	0	0	0	4	1.51	44.4767	0	.		0.9	134	1	1	1.24	56.6651	0.99	2020-10-19	1.51	2020-10-05	0	NA	NA	NA	NA	NA	NA	2020-10-05	.
102811797	70	1	1	146	65.4247	Female	Hispanic-HISPANIC	2020-10-19	2020-10-25				6	.	.	6	0	1	0	0	0	0	0	0	2	1.12	51.356	0	.		0.3	219	1	1	NA	NA	0.54	2020-10-24	1.12	2020-10-19	0	NA	NA	NA	NA	NA	NA	2020-10-19	.
102827364	71	1	1	147	62.1726	Female	White-WHITE	2020-10-31	2020-11-04				4	.	.	4	0	1	0	0	0	0	0	0	3	1.44	38.7755	0	.		NA	205	1	1	NA	NA	1.31	2021-08-04	1.44	2020-10-31	0	NA	NA	NA	NA	NA	NA	2020-10-31	.
102888295	72	1	1	148	73.9315	Male	Other-OTHER	2020-11-10	2020-11-17				7	.	.	7	0	0	0	0	0	0	1	0	4	1.42	48.332	0	.		0.3	207	0	1	NA	NA	0.85	2020-11-18	1.42	2020-11-10	0	NA	NA	NA	NA	NA	NA	2020-11-10	.
102932631	73	1	1	149	77.0575	Female	White-WHITE	2020-06-03	2020-06-10				7	.	.	7	0	1	0	1	0	1	0	0	2	1.29	39.8937	0	.		0.3	216	0	1	1.227	42.7962	1.51	2021-07-01	1.29	2020-06-03	0	NA	NA	NA	NA	NA	NA	2020-06-03	1.13
102979672	74	1	1	150	60.463	Male	Hispanic-HISPANIC	2020-06-21	2020-06-26				5	.	.	5	0	0	0	0	0	0	0	0	2	1.3	59.1096	0	.		0.4	158	0	1	NA	NA	1.06	2020-06-26	1.3	2020-06-21	0	NA	NA	NA	NA	NA	NA	2020-06-21	.
103039599	75	1	1	151	67.074	Female	Hispanic-HISPANIC	2020-07-26	2020-08-03				8	.	.	8	0	1	1	0	0	1	0	0	2	1.36	40.1436	0	.		NA	201	0	1	1.17	48.4761	1.13	2021-03-15	1.36	2020-07-26	0	NA	NA	NA	NA	NA	NA	2020-07-26	.
103073947	76	1	1	152	69.2795	Male	White-WHITE	2020-11-23	2020-12-01				8	.	.	8	0	0	0	1	0	0	0	0	6	1.65	41.6491	0	.		0.8	86	0	1	NA	NA	1.61	2021-08-24	1.65	2020-11-23	0	NA	NA	NA	NA	NA	NA	2020-11-23	1.45
103078151	77	1	1	153	74.0055	Male	White-WHITE	2020-11-09	2020-11-13				4	.	.	4	0	1	0	0	0	1	0	0	2	1.41	48.7214	0	.		0.8	210	1	1	0.92	81.7035	0.78	2021-03-12	1.41	2020-11-09	0	NA	NA	NA	NA	NA	NA	2020-11-09	0.78
103333998	78	1	1	154	72.5096	Male	Other-OTHER	2020-05-11	2020-06-11				31	.	.	3	1	1	1	0	0	1	0	0	3	1.47	46.8169	0	.		0.9	196	1	1	NA	NA	2.39	2021-07-14	3.13	2020-05-15	4	2020-05-14	1	3	NA	NA	NA	2020-05-11	1.28
103398505	79	1	1	155	54.937	Female	Other-OTHER	2020-10-20	2020-10-22				2	.	.	2	0	1	0	0	0	0	0	0	0	1.05	59.7618	0	.		0.4	274	0	1	0.9	72.1131	0.9	2021-06-10	1.05	2020-10-20	0	NA	NA	NA	NA	NA	NA	2020-10-20	.
103400865	80	1	1	157	61.7644	Female	White-WHITE	2020-11-16	2020-11-25				9	.	.	9	0	1	1	0	0	0	0	0	4	3.12	15.2697	0	.		0.2	249	1	1	0.9725	65.8863	0.94	2021-03-01	3.12	2020-11-16	0	NA	NA	NA	NA	NA	NA	2020-11-16	0.94
103515950	81	1	1	158	78.3836	Male	White-WHITE	2020-11-18	2020-11-25				7	.	.	7	0	1	0	1	0	0	0	0	2	1.38	48.4829	0	.		0.3	388	1	1	NA	NA	1.03	2021-05-09	1.38	2020-11-18	0	NA	NA	NA	NA	NA	NA	2020-11-18	1.03
103532622	82	1	1	159	89.1589	Male	White-WHITE	2020-09-06	2020-09-10				4	.	.	4	0	1	1	1	0	1	0	0	1	1.27	49.7048	0	.		0.5	150	0	1	1.365	45.7498	1.53	2021-05-20	1.37	2020-09-06	0	NA	NA	NA	NA	NA	NA	2020-09-06	1.52
103732365	83	1	1	160	62.9808	Male	Hispanic-HISPANIC	2020-11-27	2020-12-18				21	.	.	13	1	1	1	1	0	1	0	1	6	2.25	29.9206	1	2020-12-11	14	0.8	140	0	1	NA	NA	1.94	2020-12-18	5.79	2020-12-11	14	2020-12-10	1	13	NA	NA	NA	2020-11-27	.
104149454	84	1	1	161	53.8027	Male	BLACK OR AFRICAN AMERICAN	2020-11-18	2020-11-25				7	.	.	7	0	1	1	1	0	1	0	0	4	2.18	38.4244	0	.		0.3	266	1	1	1.85091	49.5165	1.41	2021-05-03	2.18	2020-11-18	0	NA	NA	NA	NA	NA	NA	2020-11-18	1.23
104268384	86	1	1	162	63.6192	Male	White-WHITE	2020-11-24	2020-11-28				4	.	.	4	0	1	1	1	0	1	0	0	2	1.35	55.2338	0	.		0.6	158	1	1	1.14143	70.056	1.49	2021-06-04	1.53	2020-11-27	3	NA	NA	NA	NA	NA	NA	2020-11-24	1.66
104356328	87	1	1	163	71.5342	Male	White-WHITE	2020-11-16	2020-12-01				15	.	.	15	0	1	1	0	0	0	0	0	2	1.43	48.731	0	.		0.5	126	0	1	NA	NA	0.86	2020-12-01	1.43	2020-11-16	0	NA	NA	NA	NA	NA	NA	2020-11-16	.
104504642	88	1	1	164	81.7342	Female	White-WHITE	2020-10-27	2020-10-30				3	.	.	3	0	1	0	1	0	1	0	0	1	1.18	42.9966	0	.		0.2	178	1	1	1.075	48.4732	1.28	2021-04-13	1.18	2020-10-27	0	NA	NA	NA	NA	NA	NA	2020-10-27	1.29
104522657	89	1	1	165	96.0685	Female	White-WHITE	2020-09-30	2020-10-13				13	.	.	13	0	1	0	0	0	1	0	0	1	0.85	57.8019	0	.		0.3	240	0	1	0.595	77.0503	0.73	2021-04-11	0.85	2020-09-30	0	NA	NA	NA	NA	NA	NA	2020-09-30	0.71
104523746	90	1	1	167	67.2603	Male	BLACK OR AFRICAN AMERICAN	2020-11-17	2020-11-24				7	.	.	7	0	1	0	0	0	1	0	0	6	2.42	30.8145	0	.		1.1	93	0	1	NA	NA	1.24	2020-11-24	2.42	2020-11-17	0	NA	NA	NA	NA	NA	NA	2020-11-17	.
104614062	91	1	1	168	55.7699	Male	BLACK OR AFRICAN AMERICAN	2020-05-24	2020-09-28				127	127	2020-09-28	4	1	1	1	0	0	0	0	1	10	1.79	48.0997	1	2020-05-29	5	0.6	174	0	1	1.32	69.971	4.09	2020-09-28	6.69	2020-05-29	5	2020-05-28	1	4	2020-06-29	1	32	2020-05-24	2.06
104668906	92	1	1	169	78.7425	Female	Hispanic-HISPANIC	2020-05-16	2020-05-22				6	.	.	6	0	1	1	1	0	1	0	0	2	1.85	25.4951	0	.		0.3	146	0	1	1.549	32.146	1.52	2021-08-23	1.85	2020-05-16	0	NA	NA	NA	NA	NA	NA	2020-05-16	1.32
104806624	93	1	1	170	73.6849	Male	White-WHITE	2020-05-14	2020-06-09				26	26	2020-06-09	26	2	1	1	1	0	1	0	0	3	1.7	38.9485	0	.		NA	238	0	1	1.545	47.6436	1.01	2020-06-08	1.7	2020-05-14	0	NA	NA	NA	NA	NA	NA	2020-05-14	.
104816347	95	1	1	171	78.2493	Female	Hispanic-HISPANIC	2020-11-16	2020-12-01				15	.	.	15	0	1	1	1	0	0	0	0	2	0.92	59.5322	0	.		0.6	199	0	1	NA	NA	0.74	2021-08-04	0.92	2020-11-16	0	NA	NA	NA	NA	NA	NA	2020-11-16	.
104973578	96	1	1	172	91.5233	Female	White-WHITE	2020-11-14	2020-11-19				5	.	.	5	0	0	0	1	0	0	0	0	1	1.08	44.6752	0	.		0.3	125	0	1	1.21	39.1957	1.11	2021-05-05	1.11	2020-11-15	1	NA	NA	NA	NA	NA	NA	2020-11-14	1.11
105000479	97	1	1	173	71.5425	Male	BLACK OR AFRICAN AMERICAN	2020-09-08	2020-09-22				14	.	.	14	0	1	1	1	0	0	0	0	3	1.52	52.4656	0	.		0.2	125	1	1	NA	NA	1.6	2021-06-18	1.87	2020-09-17	9	NA	NA	NA	NA	NA	NA	2020-09-08	.
105069956	98	1	1	174	68.6575	Male	White-WHITE	2020-11-27	2020-12-02				5	.	.	5	0	1	1	0	0	0	0	0	2	1.57	44.422	0	.		0.3	202	0	1	1.09	69.2316	1.19	2021-07-26	1.57	2020-11-27	0	NA	NA	NA	NA	NA	NA	2020-11-27	.
105086035	99	1	1	175	82.9781	Male	White-WHITE	2020-10-28	2020-11-09				12	.	.	12	0	1	0	0	0	0	0	0	2	1.37	47.365	0	.		0.6	124	0	1	NA	NA	0.98	2020-11-08	1.56	2020-10-29	1	NA	NA	NA	NA	NA	NA	2020-10-28	.
105178101	100	1	1	3	68.1616	Male	White-WHITE	2020-06-04	2020-06-10				6	.	.	6	0	0	1	0	0	0	0	0	3	2.06	32.0988	0	.		0.8	259	0	1	NA	NA	1.84	2020-06-19	2.09	2020-06-05	1	NA	NA	NA	NA	NA	NA	2020-06-04	.
105187273	101	1	1	4	75.7397260273973S186	Male	White-WHITE	2020-11-28	2020-12-02				4	.	.	4	0	1	0	0	0	1	0	0	2	1.35	50.7296	0	.		0.9	194	1	1	1.51	48.6252	1.1	2020-12-02	1.35	2020-11-28	0	NA	NA	NA	NA	NA	NA	2020-11-28	.
105239847	102	1	1	5	92.6301	Female	White-WHITE	2020-08-10	2020-09-12				33	.	.	33	0	0	0	0	0	1	0	0	3	1.76	24.5626	0	.		0.3	259	1	1	NA	NA	1.49	2020-09-12	1.83	2020-09-05	26	NA	NA	NA	NA	NA	NA	2020-08-10	.
105249839	103	1	1	6	75.9425	Male	White-WHITE	2020-11-13	2020-11-20				7	.	.	7	0	1	1	0	0	0	0	0	1	1.34	51.1148	0	.		0.6	170	1	1	NA	NA	0.97	2021-07-24	1.34	2020-11-13	0	NA	NA	NA	NA	NA	NA	2020-11-13	.
105281385	104	1	1	7	83.8384	Male	White-WHITE	2020-11-28	2020-12-11				13	.	.	13	0	1	1	0	0	0	0	0	3	1.14	58.7925	0	.		0.3	69	0	1	1.155	58.3451	1.13	2021-08-12	1.23	2020-12-08	10	NA	NA	NA	NA	NA	NA	2020-11-28	.
105310561	105	1	1	8	85.0411	Male	White-WHITE	2020-10-27	2020-11-02				6	.	.	6	0	1	1	1	0	1	0	0	3	2.62	21.3173	0	.		0.5	131	0	1	2.18	26.642	2.44	2021-08-09	2.62	2020-10-27	0	NA	NA	NA	NA	NA	NA	2020-10-27	2.02
105378916	106	1	1	9	82.4438	Female	Hispanic-HISPANIC	2020-10-10	2020-11-07				28	28	2020-11-07	26	1	1	1	0	0	1	0	0	5	1.34	36.6864	0	.		0.2	119	1	1	1.08333	47.9627	3.51	2020-11-06	3.83	2020-11-06	27	2020-11-05	1	26	NA	NA	NA	2020-10-10	.
105405823	107	1	1	10	59.7014	Male	Hispanic-HISPANIC	2020-06-03	2020-06-25				22	22	2020-06-25	12	1	0	0	0	0	0	0	1	10	1.41	53.8704	1	2020-06-15	12	0.8	200	0	1	NA	NA	1.71	2020-06-25	4.03	2020-06-15	12	2020-06-15	1	12	NA	NA	NA	2020-06-03	.
105448599	108	1	1	11	77.4466	Female	White-WHITE	2020-08-07	2020-08-15				8	.	.	8	0	1	1	0	0	1	0	0	3	0.94	58.3322	0	.		0.2	210	1	1	0.905556	62.3736	1.02	2020-08-15	1.26	2020-08-14	7	NA	NA	NA	NA	NA	NA	2020-08-07	.
105677694	109	1	1	12	78.5151	Male	White-WHITE	2020-10-30	2020-11-06				7	.	.	7	0	1	1	1	0	1	0	0	4	1.74	36.6053	0	.		0.4	284	1	1	1.03143	69.7881	0.92	2020-11-30	1.74	2020-10-30	0	NA	NA	NA	NA	NA	NA	2020-10-30	.
105747511	110	1	1	14	72.5178	Female	White-WHITE	2020-11-13	2020-11-19				6	.	.	6	0	1	0	0	0	1	0	0	0	1.01	55.3635	0	.		0.2	324	0	1	0.76	78.2599	0.73	2021-07-19	1.01	2020-11-13	0	NA	NA	NA	NA	NA	NA	2020-11-13	.
105894883	112	1	1	15	85.0685	Male	White-WHITE	2020-11-02	2020-11-09				7	14	2020-11-16	14	2	1	0	1	0	1	0	0	5	1.48	42.5137	0	.		0.3	113	0	1	NA	NA	1.29	2020-11-14	1.54	2020-11-06	4	NA	NA	NA	NA	NA	NA	2020-11-02	.
105933690	113	1	1	16	70.8192	Female	BLACK OR AFRICAN AMERICAN	2020-11-03	2020-11-11				8	.	.	8	0	1	1	0	0	0	0	0	0	1.15	55.5058	0	.		0.4	214	1	1	0.84	81.3654	0.88	2021-04-30	1.15	2020-11-03	0	NA	NA	NA	NA	NA	NA	2020-11-03	0.81
106004871	114	1	1	17	74.3342	Female	White-WHITE	2020-08-18	2020-09-05				18	.	.	18	0	1	1	1	0	1	0	0	3	1.57	32.068	0	.		0.3	126	1	1	1.14625	47.3044	1.16	2021-05-24	1.57	2020-08-18	0	NA	NA	NA	NA	NA	NA	2020-08-18	0.92
106015573	115	1	1	18	79.8466	Male	White-WHITE	2020-10-17	2020-11-07				21	.	.	12	1	1	1	1	0	1	0	0	5	2.69	21.4159	0	.		0.5	144	1	1	NA	NA	3.53	2020-11-06	6.25	2020-10-30	13	2020-10-29	1	12	NA	NA	NA	2020-10-17	.
106018250	116	1	1	19	75.2301	Male	White-WHITE	2020-11-26	2020-12-07				11	.	.	11	0	1	1	1	0	1	0	0	4	1.66	39.6533	0	.		1.2	133	0	1	1.64	40.903	1.15	2021-01-22	1.66	2020-11-26	0	NA	NA	NA	NA	NA	NA	2020-11-26	.
106064634	117	1	1	20	76.2986	Male	White-WHITE	2020-05-22	2020-06-17				26	26	2020-06-17	9	1	1	1	1	0	1	0	1	9	1.68	38.791	0	.		1	216	0	1	1.72	37.9379	3.37	2020-06-08	3.87	2020-06-02	11	2020-05-31	1	9	NA	NA	NA	2020-05-22	.
106070882	118	1	1	21	78.2027	Male	Asian-ASIAN	2020-11-13	2020-11-16				3	.	.	3	0	1	0	0	0	1	0	0	2	1.25	54.7214	0	.		0.4	124	0	1	1.12	62.6703	1.3	2021-08-18	1.27	2020-11-14	1	NA	NA	NA	NA	NA	NA	2020-11-13	0.99
106091979	119	1	1	22	59.0082	Female	Asian-ASIAN	2020-05-25	2020-06-23				29	.	.	29	0	1	1	1	0	0	0	0	4	1.28	45.7145	0	.		0.5	148	1	1	0.645	97.6799	0.63	2021-05-18	1.28	2020-05-25	0	NA	NA	NA	NA	NA	NA	2020-05-25	.
106119105	120	1	1	24	80.474	Male	BLACK OR AFRICAN AMERICAN	2020-05-14	2020-05-17				3	.	.	3	0	0	1	0	0	0	0	0	1	1.44	52.6036	0	.		0.4	215	0	1	NA	NA	1.14	2020-05-22	1.44	2020-05-14	0	NA	NA	NA	NA	NA	NA	2020-05-14	.
106210506	121	1	1	25	50.2904	Female	Other-OTHER	2020-11-15	2020-11-19				4	.	.	4	0	1	1	1	0	0	0	0	1	1.66	35.4907	0	.		0.3	216	0	1	NA	NA	1.21	2021-01-07	1.66	2020-11-15	0	NA	NA	NA	NA	NA	NA	2020-11-15	.
106251777	122	1	1	26	68.7534	Male	Hispanic-HISPANIC	2020-10-14	2020-10-20				6	.	.	6	0	1	1	1	0	1	0	0	4	2.78	22.2484	0	.		0.7	259	1	1	3.05812	20.2643	2.77	2021-07-27	2.78	2020-10-14	0	NA	NA	NA	NA	NA	NA	2020-10-14	.
106268180	123	1	1	27	80.4274	Female	White-WHITE	2020-05-18	2020-05-20				2	2	2020-05-20	2	2	1	0	1	0	1	0	0	3	1.26	40.0847	0	.		0.6	205	0	1	1.335	37.6507	1.52	2020-05-20	1.52	2020-05-20	2	NA	NA	NA	NA	NA	NA	2020-05-18	.
106328391	124	1	1	28	68.926	Female	Hispanic-HISPANIC	2020-11-28	2020-12-02				4	.	.	4	0	1	1	0	0	0	0	0	3	0.97	59.6209	0	.		0.3	318	1	1	0.804286	75.1517	0.81	2020-12-02	0.97	2020-11-28	0	NA	NA	NA	NA	NA	NA	2020-11-28	.
106336853	125	1	1	29	85.6438	Male	White-WHITE	2020-11-09	2020-11-15				6	6	2020-11-15	6	2	1	1	1	0	1	0	0	4	2.53	22.1436	0	.		0.6	156	1	1	NA	NA	2.88	2020-11-15	2.93	2020-11-14	5	NA	NA	NA	NA	NA	NA	2020-11-09	.
106403779	127	1	1	30	74.611	Male	White-WHITE	2020-05-08	2020-05-31				23	.	.	23	0	0	0	0	0	1	0	1	8	1.43	47.6955	0	.		0.4	187	0	1	NA	NA	1.11	2020-05-30	1.98	2020-05-16	8	NA	NA	NA	NA	NA	NA	2020-05-08	.
106443622	128	1	1	31	87.3836	Male	White-WHITE	2020-11-04	2020-11-13				9	.	.	9	0	1	0	0	0	0	0	0	3	1.68	35.8851	0	.		0.8	164	1	1	NA	NA	0.93	2020-11-13	1.68	2020-11-04	0	NA	NA	NA	NA	NA	NA	2020-11-04	.
106490035	129	1	1	32	71.4959	Male	White-WHITE	2020-11-28	2021-01-22				55	.	.	30	1	1	1	1	0	1	0	0	4	2.23	28.4854	1	2021-01-12	45	0.7	224	0	1	2.11	30.5594	1.07	2021-01-22	7.86	2020-12-31	33	2020-12-28	1	30	2021-01-13	1	16	2020-11-28	.
106507960	130	1	1	34	56.1151	Male	White-WHITE	2020-04-28	2020-06-10				43	.	.	1	1	0	0	0	0	0	0	1	9	1.41	55.2458	1	2020-05-02	4	1	165	0	1	NA	NA	1.14	2021-04-30	7.47	2020-05-01	3	2020-04-29	1	1	NA	NA	NA	2020-04-28	0.84
106515563	131	1	1	35	60.8712	Female	Hispanic-HISPANIC	2020-11-07	2020-11-14				7	.	.	7	0	1	1	0	0	1	0	0	0	1.03	58.6769	0	.		0.2	316	0	1	NA	NA	1.5	2021-08-17	1.03	2020-11-07	0	NA	NA	NA	NA	NA	NA	2020-11-07	1.14
106648715	132	1	1	36	73.7096	Male	Hispanic-HISPANIC	2020-10-14	2020-11-04				21	21	2020-11-04	21	2	1	1	1	0	1	0	0	4	2.43	25.2831	1	2020-10-31	17	0.8	246	1	1	2.21	28.6419	1.49	2020-11-04	3.73	2020-10-31	17	NA	NA	NA	NA	NA	NA	2020-10-14	.
106671764	133	1	1	37	61.7178	Male	BLACK OR AFRICAN AMERICAN	2020-09-30	2020-10-05				5	.	.	5	0	0	0	0	0	0	0	0	3	1.55	54.9016	0	.		0.6	428	1	1	NA	NA	0.85	2020-10-05	1.55	2020-09-30	0	NA	NA	NA	NA	NA	NA	2020-09-30	.
106847851	134	1	1	38	67.4932	Male	White-WHITE	2020-11-07	2020-11-17				10	.	.	10	0	1	0	1	0	1	0	0	2	1.47	48.4961	0	.		0.8	125	1	1	1.38033	55.2333	1.14	2020-12-10	1.47	2020-11-07	0	NA	NA	NA	NA	NA	NA	2020-11-07	.
106852165	135	1	1	39	85.4384	Male	White-WHITE	2020-11-20	2020-11-30				10	.	.	10	0	1	0	1	0	1	0	0	4	1.48	42.4018	0	.		1.1	109	0	1	1.13	58.9074	1.32	2021-04-28	1.48	2020-11-20	0	NA	NA	NA	NA	NA	NA	2020-11-20	1.32
106885748	136	1	1	40	84.0685	Female	White-WHITE	2020-06-05	2020-06-08				3	.	.	3	0	1	0	1	0	0	0	0	0	1.11	45.5431	0	.		0.3	150	0	1	1.024	52.1157	0.89	2021-01-25	1.11	2020-06-05	0	NA	NA	NA	NA	NA	NA	2020-06-05	0.88
106919307	137	1	1	41	84.9507	Female	Asian-ASIAN	2020-11-22	2020-11-28				6	6	2020-11-28	6	2	1	0	0	0	0	0	0	3	0.95	54.6335	0	.		0.6	232	1	1	NA	NA	0.61	2020-11-27	0.95	2020-11-22	0	NA	NA	NA	NA	NA	NA	2020-11-22	.
107091873	139	1	1	42	86.9753	Female	Hispanic-HISPANIC	2020-10-13	2020-10-23				10	.	.	10	0	1	0	0	0	1	0	0	2	1.18	41.436	0	.		0.6	204	1	1	0.92	56.0368	0.79	2020-10-23	1.18	2020-10-13	0	NA	NA	NA	NA	NA	NA	2020-10-13	.
107218117	141	1	1	44	73.1151	Female	White-WHITE	2020-05-11	2020-05-24				13	13	2020-05-24	13	2	1	1	0	0	1	0	0	2	0.99	56.4822	0	.		0.4	402	0	1	0.766867	77.3273	1.22	2020-05-23	1.22	2020-05-23	12	NA	NA	NA	NA	NA	NA	2020-05-11	.
107291344	142	1	1	45	83.9096	Male	Hispanic-HISPANIC	2020-11-08	2020-11-23				15	.	.	15	0	1	1	1	0	1	0	0	1	1.91	31.4878	0	.		0.8	154	0	1	1.21	56.1966	1.13	2021-08-18	1.91	2020-11-08	0	NA	NA	NA	NA	NA	NA	2020-11-08	1.16
107307533	143	1	1	46	88.274	Female	White-WHITE	2020-06-03	2020-06-10				7	.	.	7	0	1	0	1	0	1	0	0	4	0.96	52.7014	0	.		2.1	192	0	1	0.86	61.0675	1.05	2020-12-23	0.96	2020-06-03	0	NA	NA	NA	NA	NA	NA	2020-06-03	0.68
107811209	144	1	1	47	79.3753	Male	White-WHITE	2020-11-19	2020-12-07				18	.	.	18	0	1	1	1	0	1	0	0	4	2.28	26.2422	0	.		0.6	82	0	1	2.42	25.7309	2.52	2021-08-23	2.38	2020-11-20	1	NA	NA	NA	NA	NA	NA	2020-11-19	2.06
108433549	145	1	1	48	73.5562	Male	BLACK OR AFRICAN AMERICAN	2020-11-05	2020-11-11				6	.	.	6	0	1	1	1	0	0	0	0	2	2.81	24.609	0	.		0.2	256	0	1	1.59	49.4316	1.62	2021-05-14	2.81	2020-11-05	0	NA	NA	NA	NA	NA	NA	2020-11-05	1.47
108870124	147	1	1	49	44.2767	Female	BLACK OR AFRICAN AMERICAN	2020-10-23	2020-10-30				7	.	.	7	0	0	0	0	0	0	0	0	1	1.41	52.2746	0	.		0.2	294	0	1	NA	NA	1.3	2021-08-11	1.41	2020-10-23	0	NA	NA	NA	NA	NA	NA	2020-10-23	.
108896018	148	1	1	50	71.0822	Female	White-WHITE	2020-10-20	2020-10-26				6	.	.	6	0	1	1	1	0	1	0	0	0	1.1	50.442	0	.		0.3	403	0	1	1.25176	43.828	1.2	2021-04-19	1.32	2020-10-22	2	NA	NA	NA	NA	NA	NA	2020-10-20	1.1
108937627	149	1	1	51	66.7068	Female	White-WHITE	2020-11-15	2020-11-26				11	.	.	11	0	1	1	1	0	1	0	1	3	1.53	34.9054	0	.		0.3	201	1	1	1.665	31.7885	1.8	2021-07-28	1.58	2020-11-16	1	NA	NA	NA	NA	NA	NA	2020-11-15	1.71
108995159	150	1	1	53	81.8521	Female	BLACK OR AFRICAN AMERICAN	2020-11-03	2020-11-20				17	.	.	17	0	1	1	0	0	0	0	1	8	1.82	29.4875	0	.		0.4	239	0	1	NA	NA	0.84	2021-06-03	1.82	2020-11-03	0	NA	NA	NA	NA	NA	NA	2020-11-03	0.77
109594101	151	1	1	54	70.7096	Male	Hispanic-HISPANIC	2020-06-03	2020-07-02				29	.	.	29	0	0	0	0	0	1	0	1	10	1.26	57.1259	0	.		0.7	309	0	1	NA	NA	1.33	2021-01-27	1.29	2020-06-04	1	NA	NA	NA	NA	NA	NA	2020-06-03	.
109927015	152	1	1	55	63.2603	Female	White-WHITE	2020-11-13	2020-11-24				11	.	.	11	0	0	0	0	0	0	0	0	3	1.07	55.1028	0	.		0.3	166	1	1	0.891429	69.7115	0.65	2020-11-24	1.07	2020-11-13	0	NA	NA	NA	NA	NA	NA	2020-11-13	.
109938457	153	1	1	56	68.3945	Female	BLACK OR AFRICAN AMERICAN	2020-05-29	2020-06-09				11	.	.	11	0	1	1	1	0	1	0	0	3	1.12	58.2928	0	.		0.4	149	0	1	2.07333	27.984	2.1	2021-08-22	1.61	2020-06-05	7	NA	NA	NA	NA	NA	NA	2020-05-29	1.34
110081634	154	1	1	57	84.9123	Male	White-WHITE	2020-09-27	2020-10-06				9	.	.	2	1	1	1	1	0	1	0	0	2	1.5	41.8753	0	.		0.3	196	0	1	1.57263	40.2356	1.53	2021-08-01	5.35	2020-10-02	5	2020-09-29	1	2	2020-10-10	1	11	2020-09-27	1.73
110674126	155	1	1	58	77.7753	Male	White-WHITE	2020-10-11	2020-10-31				20	.	.	15	1	0	0	0	0	0	0	0	5	1.74	36.796	0	.		0.3	74	0	1	NA	NA	5.53	2020-10-29	5.53	2020-10-29	18	2020-10-26	1	15	NA	NA	NA	2020-10-11	.
110712859	156	1	1	59	54.9397	Male	White-WHITE	2020-11-12	2020-11-19				7	.	.	7	0	1	1	0	0	0	0	0	1	1.94	37.8738	0	.		0.3	233	1	1	NA	NA	0.95	2020-11-19	1.94	2020-11-12	0	NA	NA	NA	NA	NA	NA	2020-11-12	.
110726002	157	1	1	60	49.8247	Male	White-WHITE	2020-11-18	2020-11-23				5	.	.	5	0	0	0	0	0	0	0	0	1	1.51	53.1511	0	.		0.2	207	1	1	NA	NA	1.04	2020-11-23	1.51	2020-11-18	0	NA	NA	NA	NA	NA	NA	2020-11-18	.
110788243	158	1	1	61	90.2219	Male	White-WHITE	2020-11-18	2020-11-30				12	.	.	12	0	0	0	0	0	0	0	0	4	1.4	43.8515	0	.		0.4	279	1	1	NA	NA	0.73	2020-11-28	1.4	2020-11-18	0	NA	NA	NA	NA	NA	NA	2020-11-18	.
110949545	159	1	1	62	81.6384	Male	White-WHITE	2020-11-11	2020-11-15				4	.	.	4	0	1	0	1	0	1	0	0	2	1.29	51.4206	0	.		0.8	171	0	1	1.59	40.0594	1.3	2020-11-15	1.32	2020-11-13	2	NA	NA	NA	NA	NA	NA	2020-11-11	.
110977481	160	1	1	63	84.7479	Male	White-WHITE	2020-10-08	2020-10-12				4	.	.	4	0	1	1	1	0	1	0	0	4	1.7	36.0363	0	.		0.6	144	0	1	1.39429	46.334	1.34	2020-12-19	1.7	2020-10-08	0	NA	NA	NA	NA	NA	NA	2020-10-08	.
111266862	161	1	1	64	70.4356	Female	White-WHITE	2020-10-19	2020-11-03				15	.	.	15	0	1	1	0	0	0	0	0	4	1.27	42.5902	0	.		0.6	313	1	1	NA	NA	1.16	2021-03-24	1.27	2020-10-23	4	NA	NA	NA	NA	NA	NA	2020-10-19	1.12
111535326	162	1	1	65	86.2164	Male	White-WHITE	2020-11-04	2020-11-12				8	.	.	8	0	1	0	1	0	1	0	0	2	1.78	33.7364	0	.		0.6	159	1	1	1.68	36.2558	1.4	2020-11-12	1.85	2020-11-06	2	NA	NA	NA	NA	NA	NA	2020-11-04	.
111535405	163	1	1	66	84.2274	Female	Other-OTHER	2020-11-06	2020-11-12				6	.	.	6	0	1	0	0	0	1	0	0	2	0.89	59.4161	0	.		0.5	125	1	1	NA	NA	1.1	2021-07-05	0.89	2020-11-06	0	NA	NA	NA	NA	NA	NA	2020-11-06	0.83
111878688	164	1	1	67	83.6849	Female	Other-OTHER	2020-10-08	2020-10-15				7	.	.	7	0	1	0	0	0	0	0	0	3	1.16	43.2971	0	.		0.8	132	1	1	0.91	58.1491	0.67	2021-03-01	1.22	2020-10-10	2	NA	NA	NA	NA	NA	NA	2020-10-08	0.81
112431535	165	1	1	68	62.6904	Male	BLACK OR AFRICAN AMERICAN	2020-11-17	2020-11-23				6	.	.	2	1	1	1	1	0	1	0	0	2	3.13	23.3139	0	.		0.5	264	0	1	5.82095	12.1451	7.27	2021-02-08	6.34	2020-11-23	6	2020-11-19	1	2	2020-11-20	1	1	2020-11-17	7.27
112465913	166	1	1	69	83.3479	Male	Hispanic-HISPANIC	2020-11-23	2020-11-30				7	.	.	7	0	1	1	1	0	1	0	0	1	1.23	53.8182	0	.		0.7	203	0	1	1.2668	54.3984	1.45	2021-07-18	1.42	2020-11-25	2	NA	NA	NA	NA	NA	NA	2020-11-23	1.46
112820178	167	1	1	70	76.2904	Male	White-WHITE	2020-10-17	2020-10-21				4	4	2020-10-21	4	2	0	0	0	0	0	0	0	6	2.25	27.25	0	.		0.4	143	1	1	NA	NA	1.59	2020-10-20	2.25	2020-10-17	0	NA	NA	NA	NA	NA	NA	2020-10-17	.
112893865	168	1	1	71	77.7288	Male	White-WHITE	2020-11-16	2020-11-23				7	.	.	4	1	1	1	1	0	1	0	0	3	1.38	48.7139	0	.		0.5	264	1	1	NA	NA	4.3	2020-11-22	4.59	2020-11-22	6	2020-11-20	1	4	NA	NA	NA	2020-11-16	.
113501454	169	1	1	72	80.1315	Male	White-WHITE	2020-06-15	2020-06-30				15	.	.	15	0	0	0	0	0	0	0	0	4	1.93	31.9299	0	.		0.3	187	0	1	NA	NA	1.41	2020-08-12	1.93	2020-06-15	0	NA	NA	NA	NA	NA	NA	2020-06-15	.
113587673	170	1	1	74	83.3425	Male	Hispanic-HISPANIC	2020-11-18	2020-11-24				6	6	2020-11-24	6	2	1	0	0	0	1	0	0	6	1.74	35.3848	0	.		1.3	85	1	1	1.06133	65.3549	1.48	2020-11-24	2.02	2020-11-22	4	NA	NA	NA	NA	NA	NA	2020-11-18	.
113819220	171	1	1	75	75.4219	Female	White-WHITE	2020-10-29	2020-11-03				5	.	.	5	0	1	1	1	0	0	0	0	3	2.01	23.6066	0	.		0.4	129	0	1	1.11	48.6763	1.05	2021-06-29	2.01	2020-10-29	0	NA	NA	NA	NA	NA	NA	2020-10-29	1.4
114290404	172	1	1	76	60.9726	Female	Hispanic-HISPANIC	2020-10-04	2020-10-12				8	.	.	8	0	1	1	0	0	1	0	0	2	1.38	41.1684	0	.		0.4	300	1	1	0.93	68.036	1.07	2020-10-12	1.38	2020-10-04	0	NA	NA	NA	NA	NA	NA	2020-10-04	.
114337027	173	1	1	77	64.2027	Female	White-WHITE	2020-11-17	2020-12-04				17	17	2020-12-04	17	2	0	0	0	0	0	0	0	2	1.15	50.1686	0	.		0.4	495	0	1	0.883529	71.7505	1.05	2020-12-04	1.32	2020-11-20	3	NA	NA	NA	NA	NA	NA	2020-11-17	.
115113164	174	1	1	78	66.1205	Male	BLACK OR AFRICAN AMERICAN	2020-04-21	2020-04-29				8	.	.	8	0	0	0	0	0	0	0	0	4	2.11	36.6612	0	.		0.7	431	0	1	NA	NA	1.01	2020-04-29	2.11	2020-04-21	0	NA	NA	NA	NA	NA	NA	2020-04-21	.
115114224	175	1	1	79	49.7014	Male	BLACK OR AFRICAN AMERICAN	2020-04-23	2020-05-14				21	.	.	3	1	0	0	0	0	0	0	0	5	2.03	43.1114	0	.		0.5	144	0	1	NA	NA	1.44	2021-04-05	7.65	2020-05-02	9	2020-04-26	1	3	NA	NA	NA	2020-04-23	1.23
115116679	176	1	1	80	65.2521	Male	Other-OTHER	2020-04-28	2020-06-21				54	.	.	54	0	1	1	0	0	0	0	1	11	1.36	54.123	0	.		1.4	271	0	1	NA	NA	0.6	2020-06-21	1.36	2020-04-28	0	NA	NA	NA	NA	NA	NA	2020-04-28	.
115120013	177	1	1	81	62.2356	Female	BLACK OR AFRICAN AMERICAN	2020-05-04	2020-05-28				24	.	.	2	1	1	1	1	0	1	0	1	9	1.46	44.178	0	.		0.4	123	0	1	1.3125	50.5465	1.12	2020-08-12	5	2020-05-10	6	2020-05-06	1	2	2020-05-16	1	10	2020-05-04	1.12
115123236	178	1	1	82	45.811	Male	Hispanic-HISPANIC	2020-05-09	2020-08-11				94	.	.	1	1	0	0	0	0	0	0	1	8	1.49	55.5595	1	2020-05-21	12	0.3	106	0	1	NA	NA	1.88	2021-08-03	10.15	2020-05-16	7	2020-05-10	1	1	NA	NA	NA	2020-05-09	1.37
115123750	179	1	1	83	33.2521	Female	Other-OTHER	2020-07-28	2020-08-19				22	.	.	22	0	0	0	0	0	0	0	0	4	1.56	43.128	0	.		0.4	162	0	1	NA	NA	0.8	2020-10-25	1.56	2020-07-28	0	NA	NA	NA	NA	NA	NA	2020-07-28	0.8
115134874	180	1	1	85	89.9945	Male	BLACK OR AFRICAN AMERICAN	2020-05-22	2020-05-29				7	7	2020-05-29	7	2	0	0	0	0	0	0	0	4	1.68	40.8349	0	.		0.5	142	0	1	NA	NA	1.77	2020-05-28	2.13	2020-05-27	5	NA	NA	NA	NA	NA	NA	2020-05-22	.
115159607	181	1	1	86	81.5205	Female	BLACK OR AFRICAN AMERICAN	2020-06-29	2020-07-09				10	.	.	10	0	1	1	1	0	1	0	0	2	1.2	48.8946	0	.		0.3	170	0	1	1.27563	46.4758	1.32	2021-07-27	1.23	2020-07-01	2	NA	NA	NA	NA	NA	NA	2020-06-29	1.59
115218545	182	1	1	87	75.989	Male	Other-OTHER	2020-11-11	2020-11-19				8	.	.	8	0	0	0	0	0	0	0	0	1	1.39	48.8843	0	.		0.2	253	0	1	1.145	61.8378	0.86	2020-11-19	1.39	2020-11-11	0	NA	NA	NA	NA	NA	NA	2020-11-11	.
115271521	183	1	1	88	81.4575	Female	White-WHITE	2020-10-23	2020-10-29				6	.	.	6	0	0	0	0	0	1	0	0	2	1.14	44.9144	0	.		0.8	130	0	1	NA	NA	0.71	2020-10-29	1.14	2020-10-23	0	NA	NA	NA	NA	NA	NA	2020-10-23	.
115300098	184	1	1	89	92.5808	Male	White-WHITE	2020-11-21	2020-12-01				10	.	.	10	0	0	0	0	0	0	0	0	4	2.09	26.5705	0	.		0.6	222	0	1	NA	NA	1.25	2020-11-28	2.09	2020-11-21	0	NA	NA	NA	NA	NA	NA	2020-11-21	.
100004094	185	0	1	116	79.4247	Female	BLACK OR AFRICAN AMERICAN	2020-04-30	2020-06-01				32	.	.	32	0	1	1	1	0	1	0	0	3	1.66	33.5242	0	.		0.2	191	0	0	NA	NA	1.51	2021-01-05	2.11	2020-05-05	5	NA	NA	NA	NA	NA	NA	2020-04-30	1.23
100014369	187	0	1	123	79.9014	Male	Other-OTHER	2020-04-07	2020-05-01				24	25	2020-05-02	25	2	1	1	0	0	0	0	0	2	1.18	57.9741	0	.		0.5	136	0	0	1.05	66.8032	0.8	2020-05-01	1.49	2020-04-09	2	NA	NA	NA	NA	NA	NA	2020-04-07	.
100023621	190	0	1	130	79.9945	Female	BLACK OR AFRICAN AMERICAN	2020-04-17	2020-04-29				12	.	.	12	0	1	1	1	0	1	0	0	3	1.52	37.1434	0	.		1	249	0	0	NA	NA	1.49	2021-04-12	2.08	2020-04-18	1	NA	NA	NA	NA	NA	NA	2020-04-17	.
100043875	193	0	1	57	69.2055	Male	White-WHITE	2020-04-05	2020-04-18				13	.	.	13	0	0	1	0	0	0	0	0	5	1.66	41.3675	0	.		0.2	229	0	0	NA	NA	0.73	2020-05-13	1.66	2020-04-05	0	NA	NA	NA	NA	NA	NA	2020-04-05	.
100044687	194	0	1	111	60.5671	Male	BLACK OR AFRICAN AMERICAN	2020-04-11	2020-04-14				3	.	.	3	0	1	1	1	0	1	0	0	2	1.91	42.9969	0	.		0.3	227	0	0	NA	NA	1.95	2020-04-14	1.95	2020-04-14	3	NA	NA	NA	NA	NA	NA	2020-04-11	.
100048523	196	0	1	76	84.1479	Male	White-WHITE	2020-04-20	2020-04-27				7	.	.	7	0	1	1	1	0	1	0	0	2	1.22	54.0474	0	.		0.4	304	0	0	1.2125	55.0553	1.14	2020-11-10	1.22	2020-04-20	0	NA	NA	NA	NA	NA	NA	2020-04-20	1.35
100090309	203	0	1	87	58.6219	Female	BLACK OR AFRICAN AMERICAN	2020-04-09	2020-04-22				13	.	.	13	0	1	1	0	0	1	0	0	3	1.85	34.0347	0	.		0.4	176	0	0	0.971818	75.7215	1.41	2021-08-23	1.85	2020-04-09	0	NA	NA	NA	NA	NA	NA	2020-04-09	0.99
100093368	204	0	1	46	93.3589	Female	White-WHITE	2020-03-27	2020-04-16				20	.	.	20	0	1	0	1	0	1	0	0	3	1.08	44.1028	0	.		0.5	160	0	0	NA	NA	0.96	2021-02-08	1.08	2020-03-27	0	NA	NA	NA	NA	NA	NA	2020-03-27	.
100094744	205	0	1	137	67.863	Female	BLACK OR AFRICAN AMERICAN	2020-04-15	2020-05-11				26	32	2020-05-17	32	2	1	1	0	0	1	0	0	4	1.97	29.5618	0	.		0.9	173	0	0	NA	NA	0.53	2020-05-11	1.97	2020-04-15	0	NA	NA	NA	NA	NA	NA	2020-04-15	.
100137687	208	0	1	90	82.2986	Male	White-WHITE	2020-03-31	2020-04-03				3	.	.	3	0	1	1	0	0	1	0	0	3	1.6	39.4498	0	.		0.6	159	0	0	1.40333	46.9278	1.49	2021-03-01	1.6	2020-03-31	0	NA	NA	NA	NA	NA	NA	2020-03-31	1.45
100159660	210	0	1	43	79.8466	Male	White-WHITE	2020-04-18	2020-05-11				23	.	.	23	0	1	1	0	0	1	0	0	2	1.43	45.9723	0	.		0.6	119	0	0	1.52	42.9758	1.4	2021-07-27	1.43	2020-04-18	0	NA	NA	NA	NA	NA	NA	2020-04-18	1.12
100164363	211	0	1	37	63.3178	Male	White-WHITE	2020-03-30	2020-04-03				4	.	.	4	0	1	1	0	0	1	0	0	5	2.2	30.672	0	.		1	167	0	0	1.33333	56.418	1.2	2021-06-04	2.2	2020-03-30	0	NA	NA	NA	NA	NA	NA	2020-03-30	1.02
100180405	212	0	1	117	95.0466	Male	White-WHITE	2020-04-20	2020-04-22				2	2	2020-04-22	2	2	1	1	1	0	1	0	0	4	1.08	58.013	0	.		0.4	110	0	0	1.18	53.984	1.12	2020-04-21	1.12	2020-04-21	1	NA	NA	NA	NA	NA	NA	2020-04-20	.
100225237	218	0	1	47	67.3808	Female	White-WHITE	2020-04-24	2020-04-28				4	.	.	4	0	1	1	0	0	1	0	0	3	1.27	43.5141	0	.		0.2	102	0	0	NA	NA	0.58	2020-05-26	1.27	2020-04-24	0	NA	NA	NA	NA	NA	NA	2020-04-24	.
100228152	220	0	1	98	56.2548	Male	Other-OTHER	2020-04-13	2020-04-15				2	.	.	2	0	1	1	1	0	1	0	0	4	1.94	37.5212	0	.		1.4	257	0	0	1.79143	42.1167	1.65	2020-09-01	2.06	2020-04-14	1	NA	NA	NA	NA	NA	NA	2020-04-13	1.65
100231676	221	0	1	105	62.2822	Female	Hispanic-HISPANIC	2020-04-24	2020-05-02				8	.	.	8	0	1	0	0	0	0	0	0	2	1.95	26.8533	0	.		0.4	179	0	0	0.886	70.1087	0.63	2020-05-02	1.95	2020-04-24	0	NA	NA	NA	NA	NA	NA	2020-04-24	.
100235075	222	0	1	153	85.9863	Male	White-WHITE	2020-04-07	2020-04-13				6	.	.	6	0	1	1	1	0	1	0	0	4	1.62	37.868	0	.		0.7	188	0	0	0.861522	76.748	1.2	2021-04-20	1.62	2020-04-07	0	NA	NA	NA	NA	NA	NA	2020-04-07	1.16
100239292	223	0	1	135	81.8712	Male	BLACK OR AFRICAN AMERICAN	2020-04-05	2020-04-21				16	.	.	16	0	1	1	1	0	1	0	1	10	3.21	19.7628	0	.		0.6	238	0	0	NA	NA	1.75	2020-06-24	3.21	2020-04-05	0	NA	NA	NA	NA	NA	NA	2020-04-05	1.75
100246978	226	0	1	11	72.0301	Male	White-WHITE	2020-04-23	2020-04-26				3	.	.	3	0	1	0	1	0	1	0	0	4	1.24	57.7039	0	.		0.6	77	0	0	1.205	60.1058	1.38	2021-07-06	1.3	2020-04-24	1	NA	NA	NA	NA	NA	NA	2020-04-23	1.23
100255573	227	0	1	80	72.6356	Female	Other-OTHER	2020-04-03	2020-04-28				25	.	.	7	1	1	1	1	0	1	0	0	5	2.18	21.8224	0	.		0.4	147	0	0	1.755	29.4611	1.29	2021-08-06	5.63	2020-04-12	9	2020-04-10	1	7	2020-04-24	1	14	2020-04-03	1.96
100270550	229	0	1	51	86.1479	Male	White-WHITE	2020-04-21	2020-04-27				6	6	2020-04-27	6	2	1	1	0	0	1	0	0	2	1.44	43.6136	0	.		0.2	160	0	0	1.65	37.2301	1.52	2020-04-22	1.52	2020-04-22	1	NA	NA	NA	NA	NA	NA	2020-04-21	.
100272673	230	0	1	158	72.3973	Male	White-WHITE	2020-04-04	2020-04-17				13	21	2020-04-25	21	2	1	1	1	0	1	0	0	6	2.39	26.0345	0	.		1.4	114	0	0	1.69167	40.1205	2.84	2020-04-24	2.39	2020-04-04	0	NA	NA	NA	NA	NA	NA	2020-04-04	.
100275050	232	0	1	54	90.0411	Female	White-WHITE	2020-04-22	2020-04-25				3	.	.	3	0	1	0	0	0	1	0	0	1	1.52	29.864	0	.		0.5	173	0	0	NA	NA	1.03	2020-04-25	1.52	2020-04-22	0	NA	NA	NA	NA	NA	NA	2020-04-22	.
100288680	234	0	1	164	86.0411	Female	White-WHITE	2020-03-28	2020-04-04				7	.	.	7	0	1	0	0	0	0	0	0	0	0.95	54.2146	0	.		0.5	157	0	0	1.034	49.3164	1.04	2020-11-13	0.95	2020-03-28	0	NA	NA	NA	NA	NA	NA	2020-03-28	1.06
100369755	239	0	1	174	58.074	Male	White-WHITE	2020-04-01	2020-04-07				6	.	.	6	0	1	1	1	0	0	0	0	4	1.96	36.5924	0	.		0.7	96	0	0	NA	NA	1.25	2021-07-28	1.96	2020-04-01	0	NA	NA	NA	NA	NA	NA	2020-04-01	.
100379909	241	0	1	132	84.9507	Male	White-WHITE	2020-03-29	2020-04-05				7	.	.	7	0	1	1	1	0	1	0	0	3	2.32	24.7093	0	.		0.3	159	0	0	2.2755	25.592	2.09	2021-07-14	2.32	2020-03-29	0	NA	NA	NA	NA	NA	NA	2020-03-29	2.12
100401995	242	0	1	92	63.9096	Male	Other-OTHER	2020-04-03	2020-04-10				7	7	2020-04-10	3	1	1	1	1	0	0	0	0	8	2.63	24.615	1	2020-04-06	3	0.4	244	0	0	1.61	47.4203	3.87	2020-04-10	5.31	2020-04-06	3	2020-04-06	1	3	NA	NA	NA	2020-04-03	.
100441546	244	0	1	9	77.8575	Female	BLACK OR AFRICAN AMERICAN	2020-03-26	2020-04-25				30	.	.	30	0	1	0	0	0	1	0	0	2	1.3	45.5504	0	.		0.4	156	0	0	0.916667	72.1274	1.79	2020-04-25	1.97	2020-04-22	27	NA	NA	NA	NA	NA	NA	2020-03-26	.
100454191	245	0	1	151	68.2219	Female	White-WHITE	2020-04-15	2020-04-25				10	.	.	10	0	1	1	0	0	0	0	0	2	0.98	59.1793	0	.		0.4	169	0	0	NA	NA	0.67	2021-06-24	0.98	2020-04-15	0	NA	NA	NA	NA	NA	NA	2020-04-15	0.76
100456429	246	0	1	13	93	Female	White-WHITE	2020-04-06	2020-04-20				14	.	.	14	0	1	0	0	0	1	0	0	2	0.84	59.9124	0	.		0.3	181	0	0	0.84	60.4083	0.61	2020-11-17	1.56	2020-04-16	10	NA	NA	NA	NA	NA	NA	2020-04-06	.
100474082	248	0	1	82	63.7945	Female	Hispanic-HISPANIC	2020-04-05	2020-04-16				11	11	2020-04-16	10	1	1	1	1	0	1	0	0	3	2.41	20.5689	0	.		0.3	158	0	0	1.18	48.9229	7.18	2020-04-16	7.18	2020-04-16	11	2020-04-15	1	10	NA	NA	NA	2020-04-05	.
100483756	250	0	1	168	65.9534	Male	White-WHITE	2020-04-27	2020-04-30				3	.	.	3	0	1	0	1	0	1	0	0	3	2.79	22.592	0	.		0.6	138	0	0	2.21	30.0215	2.54	2021-07-14	2.88	2020-04-29	2	NA	NA	NA	NA	NA	NA	2020-04-27	2.28
100540068	253	0	1	112	71.2548	Female	BLACK OR AFRICAN AMERICAN	2020-04-25	2020-05-04				9	9	2020-05-04	9	2	1	1	0	0	0	0	0	4	1.34	45.9964	0	.		0.3	169	0	0	1.02	64.0381	0.93	2020-05-03	1.34	2020-04-25	0	NA	NA	NA	NA	NA	NA	2020-04-25	.
100575415	254	0	1	36	65.5616	Male	White-WHITE	2020-04-24	2020-04-27				3	.	.	3	0	1	0	0	0	0	0	0	2	1.41	51.6988	0	.		0.3	268	0	0	NA	NA	1.38	2020-04-27	1.41	2020-04-24	0	NA	NA	NA	NA	NA	NA	2020-04-24	.
100606625	257	0	1	170	49.0137	Female	Hispanic-HISPANIC	2020-04-22	2020-04-29				7	.	.	7	0	0	0	0	0	0	0	0	1	1.13	57.0151	0	.		0.7	207	0	0	NA	NA	0.82	2020-04-29	1.13	2020-04-22	0	NA	NA	NA	NA	NA	NA	2020-04-22	.
100707672	263	0	1	156	67.8767	Male	White-WHITE	2020-04-20	2020-04-24				4	.	.	4	0	1	1	1	0	0	0	1	9	1.96	34.1575	0	.		0.3	156	0	0	1.17762	65.3333	1.08	2021-08-07	2.21	2020-04-21	1	NA	NA	NA	NA	NA	NA	2020-04-20	.
100717042	264	0	1	8	74.5014	Male	BLACK OR AFRICAN AMERICAN	2020-04-15	2020-05-04				19	19	2020-05-04	19	2	1	0	1	0	0	1	0	2	1.68	45.53	0	.		0.2	275	1	0	1.40781	56.977	1.68	2020-05-03	1.73	2020-04-17	2	NA	NA	NA	NA	NA	NA	2020-04-15	.
100784196	268	0	1	25	46.3288	Male	Hispanic-HISPANIC	2020-04-10	2020-05-01				21	.	.	21	0	0	0	0	0	1	0	0	2	1.47	56.2696	0	.		0.3	230	0	0	NA	NA	0.96	2021-03-08	1.47	2020-04-10	0	NA	NA	NA	NA	NA	NA	2020-04-10	0.93
100803716	270	0	1	120	66.4082	Male	White-WHITE	2020-03-26	2020-03-30				4	.	.	4	0	0	0	0	0	0	0	0	1	1.4	51.8364	0	.		0.7	206	0	0	NA	NA	0.96	2020-03-30	1.4	2020-03-26	0	NA	NA	NA	NA	NA	NA	2020-03-26	.
100821577	272	0	1	7	84.0438	Female	Hispanic-HISPANIC	2020-04-10	2020-04-19				9	.	.	9	0	1	1	1	0	1	0	0	0	1.1	46.0521	0	.		0.7	233	0	0	NA	NA	1.44	2021-06-14	1.31	2020-04-19	9	NA	NA	NA	NA	NA	NA	2020-04-10	1.39
100999675	276	0	1	15	86.4	Male	White-WHITE	2020-04-17	2020-04-27				10	10	2020-04-27	10	2	1	1	1	0	1	0	1	8	3.08	17.3642	0	.		0.6	125	0	0	2.77906	20.2767	4.06	2020-04-26	4.09	2020-04-25	8	NA	NA	NA	NA	NA	NA	2020-04-17	.
101097651	280	0	1	155	84.1014	Male	White-WHITE	2020-03-24	2020-04-14				21	.	.	21	0	1	1	0	0	0	0	0	2	1.27	51.5024	0	.		0.6	204	0	0	1.41	45.3989	1.02	2020-04-14	1.33	2020-03-25	1	NA	NA	NA	NA	NA	NA	2020-03-24	.
101128794	282	0	1	56	73.6274	Female	White-WHITE	2020-04-12	2020-04-17				5	.	.	5	0	1	1	1	0	1	0	0	2	1.02	54.2843	0	.		0.6	235	0	0	3.29765	21.1072	1.21	2020-12-22	1.04	2020-04-15	3	NA	NA	NA	NA	NA	NA	2020-04-12	.
101139472	283	0	1	138	83.0301	Female	Hispanic-HISPANIC	2020-04-20	2020-05-05				15	15	2020-05-05	15	2	1	1	1	0	1	0	0	2	1.16	43.4967	0	.		0.5	297	0	0	NA	NA	0.6	2020-05-01	1.16	2020-04-20	0	NA	NA	NA	NA	NA	NA	2020-04-20	.
101214424	287	0	1	161	54.8712	Male	Other-OTHER	2020-04-06	2020-04-09				3	.	.	3	0	1	1	0	0	1	0	0	4	1.55	49.7037	0	.		0.5	284	0	0	1.2	67.9201	1.11	2021-06-28	1.55	2020-04-06	0	NA	NA	NA	NA	NA	NA	2020-04-06	.
101266934	291	0	1	110	80.1808	Male	White-WHITE	2020-03-24	2020-04-01				8	8	2020-04-01	8	2	1	1	1	0	1	0	0	2	1.61	39.7406	0	.		0.7	160	0	0	1.7425	37.1103	2.82	2020-04-01	2.89	2020-03-28	4	NA	NA	NA	NA	NA	NA	2020-03-24	.
101316543	295	0	1	172	80.4466	Female	Hispanic-HISPANIC	2020-04-04	2020-04-09				5	.	.	5	0	1	0	0	0	1	0	0	2	0.92	58.6204	0	.		0.6	110	0	0	NA	NA	1.17	2020-04-09	1.17	2020-04-09	5	NA	NA	NA	NA	NA	NA	2020-04-04	.
101421330	297	0	1	10	70.611	Female	White-WHITE	2020-04-22	2020-05-08				16	.	.	16	0	1	0	0	0	1	0	0	3	1.05	53.5228	0	.		0.7	380	0	0	0.84	70.4316	0.82	2021-05-17	1.22	2020-04-27	5	NA	NA	NA	NA	NA	NA	2020-04-22	0.99
101422722	298	0	1	2	70.2301	Female	Hispanic-HISPANIC	2020-04-16	2020-04-25				9	.	.	9	0	0	0	0	0	0	0	0	1	1	56.9424	0	.		0.3	334	0	0	NA	NA	0.63	2020-04-25	1	2020-04-16	0	NA	NA	NA	NA	NA	NA	2020-04-16	.
101499151	299	0	1	150	59.337	Female	BLACK OR AFRICAN AMERICAN	2020-04-11	2020-04-21				10	.	.	10	0	1	1	1	0	0	0	0	2	1.38	48.2656	0	.		0.3	232	0	0	1.31	51.5872	1.11	2020-04-21	1.43	2020-04-12	1	NA	NA	NA	NA	NA	NA	2020-04-11	.
101605064	301	0	1	148	44.1315	Male	Hispanic-HISPANIC	2020-04-27	2020-05-20				23	.	.	23	0	0	0	0	0	0	0	1	10	1.49	56.2188	0	.		0.5	303	1	0	NA	NA	0.82	2020-05-20	1.7	2020-05-06	9	NA	NA	NA	NA	NA	NA	2020-04-27	.
101675846	306	0	1	59	57.8849	Male	BLACK OR AFRICAN AMERICAN	2020-03-31	2020-04-09				9	.	.	9	0	1	1	0	0	1	0	0	1	1.51	58.2111	0	.		0.2	428	0	0	1.26	73.322	1.39	2021-07-14	1.51	2020-03-31	0	NA	NA	NA	NA	NA	NA	2020-03-31	1.23
101682788	307	0	1	81	86.3589	Male	Other-OTHER	2020-04-07	2020-04-12				5	.	.	5	0	1	0	1	0	1	0	0	3	2.33	24.3392	0	.		0.5	134	0	0	1.38571	46.7007	4.32	2020-04-12	4.32	2020-04-12	5	NA	NA	NA	NA	NA	NA	2020-04-07	.
101748703	310	0	1	91	95.6384	Female	White-WHITE	2020-04-06	2020-04-09				3	.	.	3	0	1	0	0	0	1	0	0	1	1.16	39.81	0	.		0.3	274	0	0	NA	NA	0.81	2021-02-02	1.16	2020-04-06	0	NA	NA	NA	NA	NA	NA	2020-04-06	.
101753765	311	0	1	100	58.5205	Female	White-WHITE	2020-04-08	2020-05-02				24	.	.	24	0	1	1	1	0	1	0	0	4	1.47	38.8036	0	.		0.3	252	1	0	0.773913	84.3791	0.65	2021-05-09	1.47	2020-04-08	0	NA	NA	NA	NA	NA	NA	2020-04-08	.
101757992	312	0	1	28	90.5315	Male	White-WHITE	2020-04-08	2020-04-10				2	2	2020-04-10	2	2	1	1	1	0	1	0	0	3	1.09	59.2189	0	.		0.6	228	0	0	1.01143	65.4319	0.81	2020-04-09	1.09	2020-04-08	0	NA	NA	NA	NA	NA	NA	2020-04-08	.
101813825	318	0	1	21	57.1562	Female	White-WHITE	2020-04-21	2020-04-25				4	.	.	4	0	1	0	0	0	0	0	0	2	1.11	55.0206	0	.		0.9	224	0	0	NA	NA	0.85	2020-04-25	1.11	2020-04-21	0	NA	NA	NA	NA	NA	NA	2020-04-21	.
101864206	320	0	1	52	77.1562	Male	Other-OTHER	2020-04-14	2020-04-25				11	.	.	11	0	1	1	1	0	1	0	0	4	1.21	57.3359	0	.		0.7	215	0	0	1.16267	61.2762	1.07	2020-04-25	1.46	2020-04-16	2	NA	NA	NA	NA	NA	NA	2020-04-14	.
101911834	324	0	1	70	92.2877	Female	White-WHITE	2020-04-16	2020-04-23				7	.	.	7	0	1	1	1	0	1	0	0	4	1.14	41.6242	0	.		1	128	0	0	1.1925	39.6528	1.21	2020-04-22	1.23	2020-04-22	6	NA	NA	NA	NA	NA	NA	2020-04-16	.
101957203	325	0	1	152	84.2548	Male	White-WHITE	2020-04-26	2020-05-01				5	5	2020-05-01	5	2	1	1	0	0	0	0	0	6	1.62	38.3314	0	.		0.5	144	0	0	NA	NA	1.71	2020-04-27	1.71	2020-04-27	1	NA	NA	NA	NA	NA	NA	2020-04-26	.
102045304	330	0	1	118	72.2603	Female	Hispanic-HISPANIC	2020-04-03	2020-04-12				9	.	.	9	0	1	1	0	0	0	0	0	2	1.05	52.9206	0	.		0.6	149	0	0	NA	NA	0.79	2021-01-22	1.05	2020-04-03	0	NA	NA	NA	NA	NA	NA	2020-04-03	.
102055529	332	0	1	157	80.0822	Male	Other-OTHER	2020-04-03	2020-04-16				13	.	.	13	0	0	0	0	0	1	0	0	3	1.54	41.9638	0	.		0.6	166	0	0	NA	NA	1.19	2020-04-16	1.54	2020-04-03	0	NA	NA	NA	NA	NA	NA	2020-04-03	.
102098162	334	0	1	53	88.474	Female	White-WHITE	2020-04-28	2020-05-01				3	.	.	3	0	1	0	1	0	1	0	0	2	2.31	18.2042	0	.		0.2	154	0	0	1.90833	23.5076	1.42	2021-08-05	2.31	2020-04-28	0	NA	NA	NA	NA	NA	NA	2020-04-28	1.16
102112835	335	0	1	113	94.0137	Male	White-WHITE	2020-04-16	2020-04-23				7	.	.	7	0	1	1	0	0	0	0	0	2	1.25	48.969	0	.		0.7	145	0	0	1.064	60.0032	1.73	2021-01-23	1.25	2020-04-16	0	NA	NA	NA	NA	NA	NA	2020-04-16	.
102134590	337	0	1	107	80.2767	Female	White-WHITE	2020-04-18	2020-04-22				4	15	2020-05-03	15	2	1	1	1	0	1	0	0	1	1.45	33.8604	0	.		0.6	195	0	0	1.0025	54.4427	1.22	2020-04-30	1.62	2020-04-21	3	NA	NA	NA	NA	NA	NA	2020-04-18	.
102244281	340	0	1	73	91.0849	Female	White-WHITE	2020-04-20	2020-04-24				4	.	.	4	0	0	0	0	0	0	0	0	1	0.9	55.8642	0	.		0.4	148	0	0	NA	NA	1.04	2020-04-23	1.04	2020-04-23	3	NA	NA	NA	NA	NA	NA	2020-04-20	.
102248761	341	0	1	44	64.4055	Male	White-WHITE	2020-03-29	2020-04-04				6	.	.	6	0	1	0	0	0	1	0	0	3	1.31	56.9682	0	.		1.1	142	0	0	1.03	76.5168	1.02	2020-10-25	1.31	2020-03-29	0	NA	NA	NA	NA	NA	NA	2020-03-29	.
102272193	342	0	1	49	71.1041	Male	Hispanic-HISPANIC	2020-03-28	2020-04-04				7	.	.	7	0	1	1	1	0	1	0	0	3	2	32.5861	0	.		1	305	0	0	1.835	36.8052	2.15	2021-08-24	2	2020-03-28	0	NA	NA	NA	NA	NA	NA	2020-03-28	2.02
102463441	349	0	1	55	96.9808	Male	Other-OTHER	2020-04-09	2020-05-08				29	.	.	29	0	1	1	1	0	1	0	0	4	1.48	39.101	0	.		1.1	114	0	0	1.0275	61.3802	0.54	2020-05-08	1.48	2020-04-09	0	NA	NA	NA	NA	NA	NA	2020-04-09	.
102580560	354	0	1	39	84.9671	Male	Hispanic-HISPANIC	2020-04-06	2020-04-21				15	.	.	15	0	1	0	1	0	1	0	0	4	1.76	34.5032	0	.		1.2	70	0	0	1.46	43.4356	1.49	2021-05-01	1.76	2020-04-06	0	NA	NA	NA	NA	NA	NA	2020-04-06	.
102769913	361	0	1	142	84.3096	Male	White-WHITE	2020-03-17	2020-03-24				7	7	2020-03-24	7	2	1	0	1	0	1	0	0	5	1.76	34.663	0	.		0.9	94	0	0	1.47	43.1375	2.36	2020-03-24	2.85	2020-03-24	7	NA	NA	NA	NA	NA	NA	2020-03-17	.
102808233	362	0	1	79	77.2521	Male	BLACK OR AFRICAN AMERICAN	2020-04-15	2020-04-20				5	5	2020-04-20	5	2	1	1	1	0	1	0	0	4	1.65	45.6422	0	.		0.3	154	0	0	NA	NA	1.58	2020-04-19	1.73	2020-04-15	0	NA	NA	NA	NA	NA	NA	2020-04-15	.
102818318	365	0	1	17	87.4822	Female	White-WHITE	2020-04-10	2020-04-20				10	.	.	10	0	1	1	1	0	1	0	0	1	1.23	39.2743	0	.		NA	218	0	0	1.235	39.6074	1.18	2020-04-17	1.28	2020-04-13	3	NA	NA	NA	NA	NA	NA	2020-04-10	.
102838739	366	0	1	103	84.1233	Male	White-WHITE	2020-04-17	2020-04-23				6	.	.	2	1	1	0	0	0	0	0	1	5	1.18	56.2767	0	.		1.3	226	0	0	NA	NA	3.76	2020-04-21	3.76	2020-04-21	4	2020-04-19	1	2	NA	NA	NA	2020-04-17	.
102863595	367	0	1	84	67.537	Male	White-WHITE	2020-03-30	2020-04-02				3	.	.	3	0	1	0	0	0	0	0	0	4	1.41	50.9863	0	.		0.8	129	0	0	NA	NA	1.38	2020-04-02	1.48	2020-03-31	1	NA	NA	NA	NA	NA	NA	2020-03-30	.
102873356	368	0	1	129	63.2247	Male	White-WHITE	2020-03-29	2020-04-23				25	.	.	6	1	1	1	1	0	1	0	0	5	2.19	30.8586	1	2020-04-05	7	0.9	130	1	0	5.07778	21.8119	1.94	2021-05-20	7.01	2020-04-05	7	2020-04-04	1	6	2020-04-05	1	1	2020-03-29	3.45
102910353	374	0	1	109	78.5781	Male	White-WHITE	2020-03-26	2020-04-14				19	19	2020-04-14	19	1	1	0	1	0	0	0	0	3	2.05	30.01	0	.		0.3	131	0	0	1.5	44.0757	5.06	2020-04-14	5.06	2020-04-14	19	2020-04-14	1	19	NA	NA	NA	2020-03-26	.
102921763	376	0	1	165	90.0438	Female	White-WHITE	2020-04-30	2020-05-11				11	.	.	11	0	1	0	0	0	1	0	0	2	0.97	51.4022	0	.		0.8	228	0	0	0.87	58.9716	0.99	2021-04-15	0.97	2020-04-30	0	NA	NA	NA	NA	NA	NA	2020-04-30	.
102943930	380	0	1	171	75.2575	Male	White-WHITE	2020-04-08	2020-04-16				8	.	.	8	0	1	1	1	0	1	0	0	5	2.04	30.9003	1	2021-04-16	373	0.3	254	0	0	1.14154	63.5778	1.19	2021-06-23	3.6	2020-04-15	7	NA	NA	NA	NA	NA	NA	2020-04-08	1.32
102977868	382	0	1	99	80.5014	Female	White-WHITE	2020-04-16	2020-04-19				3	.	.	3	0	1	1	1	0	0	0	0	4	2.2	20.4226	0	.		NA	316	0	0	1.6	32.9666	1.82	2021-08-16	2.2	2020-04-16	0	NA	NA	NA	NA	NA	NA	2020-04-16	1.08
102990637	384	0	1	66	90.2904	Male	White-WHITE	2020-04-24	2020-04-28				4	4	2020-04-28	4	2	1	0	1	0	1	0	0	4	1.83	31.706	0	.		0.4	139	0	0	1.26	49.9489	2.4	2020-04-26	2.4	2020-04-26	2	NA	NA	NA	NA	NA	NA	2020-04-24	.
103015906	386	0	1	69	61.6219	Female	Hispanic-HISPANIC	2020-04-07	2020-04-13				6	.	.	4	1	1	1	0	0	0	0	0	1	1.09	54.5065	1	2020-04-12	5	NA	179	0	0	0.85	74.0435	0.6	2020-05-20	4.63	2020-04-13	6	2020-04-11	1	4	2020-05-04	1	23	2020-04-07	.
103028357	387	0	1	134	32.4575	Female	White-WHITE	2020-04-10	2020-04-17				7	7	2020-04-17	6	1	1	0	0	0	0	0	0	4	2.15	29.4274	0	.		0.3	337	1	0	NA	NA	4.61	2020-04-16	4.61	2020-04-16	6	2020-04-16	1	6	NA	NA	NA	2020-04-10	.
103102534	391	0	1	88	74.326	Male	White-WHITE	2020-04-28	2020-05-11				13	.	.	13	0	0	0	0	0	0	0	0	6	2.11	29.8601	0	.		NA	200	0	0	0.68	93.9133	0.63	2020-05-11	2.11	2020-04-28	0	NA	NA	NA	NA	NA	NA	2020-04-28	.
103171643	392	0	1	41	79.1589	Female	White-WHITE	2020-04-19	2020-04-30				11	.	.	11	0	1	0	0	0	1	0	0	3	1.9	24.6141	0	.		0.4	157	0	0	0.99	54.8457	1.18	2021-08-13	1.9	2020-04-19	0	NA	NA	NA	NA	NA	NA	2020-04-19	.
103203145	397	0	1	160	51.937	Male	BLACK OR AFRICAN AMERICAN	2020-04-20	2020-05-02				12	.	.	12	0	1	1	0	0	0	0	0	6	3.09	25.5373	0	.		0.5	88	0	0	NA	NA	1.8	2020-05-01	3.09	2020-04-20	0	NA	NA	NA	NA	NA	NA	2020-04-20	.
103249842	399	0	1	34	85.3863	Female	White-WHITE	2020-04-27	2020-04-30				3	.	.	3	0	1	1	1	0	1	0	0	3	1.35	35.6143	0	.		0.3	169	0	0	1.03556	50.5553	2.04	2021-07-14	1.35	2020-04-27	0	NA	NA	NA	NA	NA	NA	2020-04-27	1.26
103324751	400	0	1	31	57.3123	Female	Hispanic-HISPANIC	2020-04-13	2020-04-18				5	5	2020-04-18	2	1	1	1	0	0	1	0	1	10	1.06	58.1099	1	2020-04-17	4	0.2	305	1	0	0.54	104.843	2.63	2020-04-18	3.57	2020-04-17	4	2020-04-15	1	2	NA	NA	NA	2020-04-13	.
103533806	410	0	1	62	64.1342	Female	White-WHITE	2020-03-25	2020-05-07				43	.	.	2	1	0	0	0	0	0	0	0	2	1.08	54.1531	1	2020-03-30	5	0.5	353	0	0	NA	NA	2.53	2020-05-07	7.85	2020-04-10	16	2020-03-27	1	2	NA	NA	NA	2020-03-25	.
103549397	411	0	1	124	83.8027	Female	Hispanic-HISPANIC	2020-04-30	2020-05-05				5	.	.	5	0	1	1	1	0	1	0	0	2	1.13	44.6537	0	.		1.6	267	0	0	1.3187	37.5093	1.28	2020-12-23	1.13	2020-04-30	0	NA	NA	NA	NA	NA	NA	2020-04-30	1.15
103553655	412	0	1	61	83.9616	Male	White-WHITE	2020-04-11	2020-04-16				5	.	.	5	0	0	0	0	0	0	0	0	5	1.49	42.4981	0	.		0.5	84	1	0	1.39	46.3296	1.5	2020-04-16	1.53	2020-04-13	2	NA	NA	NA	NA	NA	NA	2020-04-11	.
103970758	417	0	1	78	69.7288	Female	White-WHITE	2020-04-18	2020-04-29				11	.	.	11	0	1	1	0	0	0	0	0	3	1.69	30.3005	0	.		0.7	174	0	0	NA	NA	1.21	2020-04-29	1.69	2020-04-18	0	NA	NA	NA	NA	NA	NA	2020-04-18	.
104099815	420	0	1	145	75.1644	Male	White-WHITE	2020-04-09	2020-04-14				5	.	.	5	0	1	1	1	0	0	0	0	2	1.66	39.6716	0	.		0.8	176	0	0	1.61667	41.1749	2	2021-07-01	1.66	2020-04-11	2	NA	NA	NA	NA	NA	NA	2020-04-09	1.74
104321369	428	0	1	140	54.7644	Male	White-WHITE	2020-04-16	2020-05-03				17	.	.	17	0	1	0	0	0	0	0	0	1	1.91	38.6395	0	.		0.2	173	0	0	1.635	46.9774	1.15	2021-08-23	1.91	2020-04-16	0	NA	NA	NA	NA	NA	NA	2020-04-16	1.57
104348829	429	0	1	136	67.1918	Male	BLACK OR AFRICAN AMERICAN	2020-04-18	2020-05-01				13	.	.	13	0	1	1	1	1	1	0	0	4	2.45	30.3735	0	.		0.6	137	0	0	1.74	46.1961	2.31	2021-06-29	2.55	2020-04-29	11	NA	NA	NA	NA	NA	NA	2020-04-18	2.36
104391821	430	0	1	139	86.2575	Female	BLACK OR AFRICAN AMERICAN	2020-04-03	2020-05-15				42	.	.	42	0	1	1	0	0	1	0	1	10	1.22	46.3676	0	.		0.7	120	1	0	1.1	54.0701	0.56	2020-05-09	1.22	2020-04-03	0	NA	NA	NA	NA	NA	NA	2020-04-03	.
104446617	431	0	1	24	62.863	Male	White-WHITE	2020-04-11	2020-06-03				53	.	.	27	1	1	1	0	0	1	0	1	4	1.28	59.2246	0	.		0.3	269	1	0	0.83	93.8683	0.43	2021-01-07	3.71	2020-05-09	28	2020-05-08	1	27	2020-05-28	1	20	2020-04-11	.
104449756	432	0	1	96	63.1342	Male	Asian-ASIAN	2020-03-26	2020-05-05				40	.	.	40	0	1	1	0	0	0	0	1	10	1.3	58.0141	0	.		0.4	151	1	0	NA	NA	0.75	2020-05-15	1.3	2020-03-26	0	NA	NA	NA	NA	NA	NA	2020-03-26	.
104537669	434	0	1	93	73.2356	Male	White-WHITE	2020-04-15	2020-05-18				33	.	.	2	1	1	0	0	0	0	0	1	3	1.27	55.5873	0	.		0.6	159	0	0	NA	NA	1.06	2021-04-19	2.74	2020-04-17	2	2020-04-17	1	2	NA	NA	NA	2020-04-15	0.94
104537740	435	0	1	14	81.5671	Male	Other-OTHER	2020-03-26	2020-03-28				2	.	.	2	0	1	0	0	0	0	0	0	2	1.32	50.0342	0	.		0.5	173	0	0	1.24	54.951	1.13	2021-02-16	1.32	2020-03-26	0	NA	NA	NA	NA	NA	NA	2020-03-26	.
104548675	436	0	1	133	72.3753	Male	White-WHITE	2020-04-14	2020-04-23				9	.	.	8	1	1	0	0	0	1	0	0	3	1.58	42.946	0	.		0.4	107	0	0	NA	NA	2.69	2020-04-22	3.24	2020-04-22	8	2020-04-22	1	8	NA	NA	NA	2020-04-14	.
104636406	438	0	1	149	82.9973	Male	Hispanic-HISPANIC	2020-04-03	2020-05-12				39	.	.	39	0	1	1	1	0	1	0	1	9	1.73	35.7188	0	.		0.3	179	1	0	1.845	33.4532	1.82	2021-06-30	2.33	2020-05-01	28	NA	NA	NA	NA	NA	NA	2020-04-03	1.6
104702353	439	0	1	104	94.7808	Female	White-WHITE	2020-04-11	2020-04-15				4	.	.	4	0	1	0	1	0	1	0	0	0	1.03	46.24	0	.		0.2	193	0	0	1.14375	41.9042	0.75	2021-08-10	1.06	2020-04-13	2	NA	NA	NA	NA	NA	NA	2020-04-11	1.03
104752952	441	0	1	146	88.589	Male	White-WHITE	2020-04-16	2020-04-24				8	.	.	8	0	1	1	1	0	1	0	0	4	3	17.6521	0	.		0.3	429	0	0	1.0437	66.3066	1.37	2020-05-05	3	2020-04-16	0	NA	NA	NA	NA	NA	NA	2020-04-16	.
104914017	446	0	1	64	89.737	Male	White-WHITE	2020-04-04	2020-04-06				2	.	.	2	0	1	1	1	0	1	0	0	4	2.1	26.9481	0	.		0.4	218	0	0	1.905	30.8378	2.1	2020-04-04	2.1	2020-04-04	0	NA	NA	NA	NA	NA	NA	2020-04-04	.
105050461	448	0	1	16	61.7397	Male	White-WHITE	2020-04-08	2020-04-10				2	.	.	2	0	1	0	0	0	1	0	0	1	1.4	53.5645	0	.		0.7	238	0	0	0.9525	84.7589	1.15	2020-04-10	1.4	2020-04-08	0	NA	NA	NA	NA	NA	NA	2020-04-08	.
105117502	451	0	1	94	64.9096	Female	White-WHITE	2020-03-28	2020-04-09				12	.	.	11	1	1	1	1	0	1	0	0	2	1.07	54.4681	0	.		0.3	151	0	0	0.96	62.2498	1.46	2021-04-05	2.21	2020-04-09	12	2020-04-08	1	11	2020-04-21	1	13	2020-03-28	.
105230033	454	0	1	67	97.1808	Female	White-WHITE	2020-04-28	2020-05-01				3	.	.	3	0	1	1	0	0	0	0	0	4	1.5	28.8617	0	.		0.4	169	0	0	1.09684	42.677	1.34	2020-04-29	1.5	2020-04-28	0	NA	NA	NA	NA	NA	NA	2020-04-28	.
105304954	456	0	1	65	62.9918	Male	White-WHITE	2020-04-15	2020-04-20				5	5	2020-04-20	5	2	1	0	0	0	1	0	0	5	2.51	26.2132	0	.		0.3	268	0	0	NA	NA	2.09	2020-04-17	2.7	2020-04-16	1	NA	NA	NA	NA	NA	NA	2020-04-15	.
105386865	458	0	1	22	55.7342	Male	White-WHITE	2020-04-16	2020-05-01				15	.	.	5	1	1	1	1	0	1	0	0	7	2.55	27.062	1	2020-04-21	5	0.6	115	0	0	1.695	44.5979	1.69	2020-08-27	5.45	2020-04-22	6	2020-04-21	1	5	2020-04-28	1	7	2020-04-16	1.98
105416442	459	0	1	143	84.6548	Male	Hispanic-HISPANIC	2020-04-06	2020-04-14				8	.	.	8	0	1	1	0	0	0	0	0	2	1.29	50.3425	0	.		0.4	195	0	0	1.06	63.8609	1.01	2020-04-14	1.52	2020-04-09	3	NA	NA	NA	NA	NA	NA	2020-04-06	.
105579633	465	0	1	101	73.6712	Female	White-WHITE	2020-04-10	2020-04-17				7	.	.	7	0	1	0	0	0	0	0	0	2	1.08	50.6441	0	.		0.2	240	0	0	0.99	56.3562	0.67	2020-04-17	1.08	2020-04-10	0	NA	NA	NA	NA	NA	NA	2020-04-10	.
105689207	467	0	1	106	69.0274	Female	White-WHITE	2020-04-08	2020-04-27				19	19	2020-04-27	11	1	1	1	0	0	1	0	1	5	1	57.4255	0	.		0.2	177	0	0	0.483971	101.242	2.15	2020-04-27	2.88	2020-04-25	17	2020-04-19	1	11	NA	NA	NA	2020-04-08	.
105757144	469	0	1	131	97.9342	Male	White-WHITE	2020-04-23	2020-04-29				6	.	.	6	0	1	1	0	0	1	0	0	1	1.1	55.6009	0	.		0.6	156	0	0	1.019	61.6356	1.18	2020-04-29	1.18	2020-04-29	6	NA	NA	NA	NA	NA	NA	2020-04-23	.
106021630	474	0	1	38	69.3068	Female	White-WHITE	2020-04-07	2020-04-14				7	7	2020-04-14	7	2	1	1	1	0	0	0	0	2	1.5	35.1041	0	.		0.3	281	0	0	1.58533	34.2848	1.8	2020-04-10	1.8	2020-04-10	3	NA	NA	NA	NA	NA	NA	2020-04-07	.
106078617	477	0	1	3	58.3644	Female	White-WHITE	2020-04-11	2020-04-15				4	.	.	4	0	1	1	0	0	0	0	0	1	1.23	48.1881	0	.		0.3	232	0	0	0.901	73.3674	1.07	2021-07-26	1.23	2020-04-11	0	NA	NA	NA	NA	NA	NA	2020-04-11	1.08
106112500	479	0	1	121	79.2411	Male	White-WHITE	2020-04-07	2020-04-13				6	.	.	6	0	1	0	1	0	1	0	0	4	3.34	16.5556	0	.		0.5	161	0	0	2.09267	32.0502	2.06	2021-06-14	3.48	2020-04-07	0	NA	NA	NA	NA	NA	NA	2020-04-07	2.28
106184839	483	0	1	20	88.9425	Female	BLACK OR AFRICAN AMERICAN	2020-04-04	2020-04-10				6	.	.	6	0	1	1	1	0	0	0	0	3	1.14	49.3876	0	.		0.4	342	0	0	1.0875	53.5706	1.14	2020-04-04	1.14	2020-04-04	0	NA	NA	NA	NA	NA	NA	2020-04-04	.
106269647	486	0	1	4	72.7616	Male	White-WHITE	2020-04-11	2020-04-27				16	.	.	16	0	0	0	0	0	0	0	0	3	1.71	38.925	0	.		0.8	170	0	0	NA	NA	1.19	2020-04-27	1.71	2020-04-11	0	NA	NA	NA	NA	NA	NA	2020-04-11	.
106339936	489	0	1	147	49.4904	Female	Hispanic-HISPANIC	2020-04-25	2020-05-07				12	.	.	12	0	1	1	1	0	0	0	0	9	2.19	25.5315	0	.		2.6	40	0	0	1.45882	42.5076	1.3	2021-07-13	2.19	2020-04-25	0	NA	NA	NA	NA	NA	NA	2020-04-25	1.6
106384919	490	0	1	122	83.7315	Male	BLACK OR AFRICAN AMERICAN	2020-04-10	2020-04-28				18	.	.	18	0	1	1	1	0	1	0	0	3	1.37	54.6063	0	.		0.4	188	0	0	1.477	50.5973	1.24	2021-04-15	1.68	2020-04-12	2	NA	NA	NA	NA	NA	NA	2020-04-10	1.21
106389794	491	0	1	95	95.926	Female	White-WHITE	2020-04-09	2020-04-17				8	.	.	8	0	1	0	0	0	1	0	0	1	1.02	46.4137	0	.		0.5	261	0	0	NA	NA	1.98	2020-04-15	1.98	2020-04-15	6	NA	NA	NA	NA	NA	NA	2020-04-09	.
106522219	497	0	1	1	66.1671	Male	Asian-ASIAN	2020-04-13	2020-04-22				9	.	.	9	0	0	0	0	0	0	0	0	3	2.96	21.0013	0	.		0.2	162	0	0	NA	NA	2.93	2021-02-05	3.47	2020-04-15	2	NA	NA	NA	NA	NA	NA	2020-04-13	.
106535498	498	0	1	126	71.7041	Female	White-WHITE	2020-04-14	2020-04-19				5	.	.	5	0	0	0	0	0	0	0	0	1	1.39	37.8472	0	.		NA	162	0	0	NA	NA	0.78	2020-04-19	1.39	2020-04-14	0	NA	NA	NA	NA	NA	NA	2020-04-14	.
106613242	499	0	1	60	48.4877	Male	White-WHITE	2020-04-21	2020-06-01				41	.	.	41	0	1	1	0	0	0	0	0	4	1.81	43.0964	0	.		0.4	198	0	0	1.04833	84.0758	1.33	2021-07-20	1.82	2020-04-23	2	NA	NA	NA	NA	NA	NA	2020-04-21	1.06
106615302	500	0	1	108	51.7178	Male	BLACK OR AFRICAN AMERICAN	2020-03-26	2020-04-11				16	.	.	1	1	0	0	0	0	0	0	0	5	2.48	33.3666	0	.		0.4	122	0	0	NA	NA	6.89	2020-04-11	19.09	2020-04-02	7	2020-03-27	1	1	NA	NA	NA	2020-03-26	.
106634504	501	0	1	119	94.4192	Female	White-WHITE	2020-04-06	2020-05-12				36	.	.	36	0	1	0	0	0	1	0	0	2	0.98	49.2321	0	.		0.6	152	1	0	NA	NA	0.56	2020-05-10	0.98	2020-04-06	0	NA	NA	NA	NA	NA	NA	2020-04-06	.
106648305	502	0	1	35	54.3014	Male	Hispanic-HISPANIC	2020-04-30	2020-05-03				3	.	.	3	0	0	0	0	0	0	0	0	1	1.69	44.9493	0	.		0.3	587	0	0	NA	NA	1.63	2020-09-01	1.69	2020-04-30	0	NA	NA	NA	NA	NA	NA	2020-04-30	1.07
106718771	504	0	1	75	90.1452	Female	White-WHITE	2020-03-26	2020-03-31				5	5	2020-03-31	5	2	1	1	0	0	0	0	0	1	0.86	59.4116	0	.		0.3	181	0	0	0.890952	57.5921	1.16	2020-03-29	1.21	2020-03-28	2	NA	NA	NA	NA	NA	NA	2020-03-26	.
106943527	512	0	1	175	78.7288	Female	Hispanic-HISPANIC	2020-04-27	2020-05-03				6	.	.	6	0	1	1	1	0	1	0	0	3	1.98	23.4877	0	.		NA	252	0	0	2.16378	21.8919	2.67	2021-08-24	2.36	2020-04-30	3	NA	NA	NA	NA	NA	NA	2020-04-27	2.74
106968130	514	0	1	68	56.6959	Male	BLACK OR AFRICAN AMERICAN	2020-04-07	2020-04-17				10	.	.	5	1	1	1	1	0	1	0	0	4	2.24	36.4341	0	.		0.3	267	0	0	0.968229	100.26	3.25	2020-04-17	7.41	2020-04-14	7	2020-04-12	1	5	NA	NA	NA	2020-04-07	.
107067517	516	0	1	89	89.5616	Female	White-WHITE	2020-04-10	2020-04-21				11	.	.	11	0	1	1	1	0	1	0	0	5	1.39	33.3853	0	.		0.2	142	0	0	1.366	34.8458	1.45	2020-10-04	1.39	2020-04-10	0	NA	NA	NA	NA	NA	NA	2020-04-10	1.12
107114728	518	0	1	141	77.1699	Female	White-WHITE	2020-03-21	2020-04-08				18	18	2020-04-08	13	1	1	1	1	0	1	0	0	2	1.33	38.4174	0	.		0.3	150	0	0	1.36	37.6837	7.49	2020-04-08	7.49	2020-04-08	18	2020-04-03	1	13	NA	NA	NA	2020-03-21	.
107115298	519	0	1	125	82.926	Female	White-WHITE	2020-04-13	2020-04-21				8	.	.	8	0	1	1	0	0	0	0	0	2	0.93	56.8601	0	.		0.5	205	0	0	0.76913	73.0224	0.69	2020-04-21	0.93	2020-04-13	0	NA	NA	NA	NA	NA	NA	2020-04-13	.
107117755	520	0	1	74	91.5644	Male	White-WHITE	2020-04-07	2020-04-12				5	.	.	5	0	1	0	1	0	1	0	0	5	1.59	37.2451	0	.		0.6	175	0	0	1.36	45.1055	1.54	2020-04-09	1.59	2020-04-07	0	NA	NA	NA	NA	NA	NA	2020-04-07	.
107117830	521	0	1	85	78.8082	Female	White-WHITE	2020-04-07	2020-04-24				17	.	.	17	0	1	0	0	0	1	0	0	2	0.94	57.7769	0	.		0.3	177	0	0	0.8375	67.2818	0.85	2021-05-25	1.01	2020-04-08	1	NA	NA	NA	NA	NA	NA	2020-04-07	0.76
107125355	522	0	1	40	78.4658	Male	White-WHITE	2020-04-11	2020-04-28				17	17	2020-04-28	17	2	1	1	1	0	1	0	1	9	1.37	48.8895	1	2020-04-15	4	1	379	0	0	1.105	64.5989	2.21	2020-04-26	2.45	2020-04-23	12	NA	NA	NA	NA	NA	NA	2020-04-11	.
107156529	524	0	1	169	59.1808	Male	White-WHITE	2020-03-27	2020-03-31				4	9	2020-04-05	2	1	1	1	1	0	0	0	1	10	1.49	50.579	1	2020-04-01	5	0.4	139	0	0	1.11	72.6325	3.11	2020-04-05	5.12	2020-03-31	4	2020-03-29	1	2	NA	NA	NA	2020-03-27	.
107216834	526	0	1	48	86.263	Male	White-WHITE	2020-03-21	2020-04-29				39	.	.	27	1	1	1	1	0	1	0	0	1	1.25	51.7081	0	.		0.4	169	0	0	NA	NA	1.18	2020-04-29	4.77	2020-04-20	30	2020-04-17	1	27	NA	NA	NA	2020-03-21	.
107310389	529	0	1	128	59.4274	Female	BLACK OR AFRICAN AMERICAN	2020-04-11	2020-04-21				10	.	.	10	0	1	1	1	1	1	0	0	3	2.16	28.0622	0	.		0.4	134	0	0	2.05063	30.2039	2.08	2021-08-04	2.38	2020-04-13	2	NA	NA	NA	NA	NA	NA	2020-04-11	1.96
107333445	530	0	1	30	87.3315	Female	White-WHITE	2020-04-24	2020-05-01				7	.	.	7	0	0	0	0	0	0	0	0	1	1.85	24.0023	0	.		0.7	388	0	0	NA	NA	0.42	2020-10-30	1.85	2020-04-24	0	NA	NA	NA	NA	NA	NA	2020-04-24	0.65
107503134	536	0	1	162	51.6384	Female	Hispanic-HISPANIC	2020-04-15	2020-04-22				7	.	.	7	0	0	1	0	0	0	0	0	1	1.32	46.3853	0	.		0.2	184	0	0	NA	NA	1.43	2021-02-25	1.32	2020-04-15	0	NA	NA	NA	NA	NA	NA	2020-04-15	.
107646996	537	0	1	18	76.9315	Female	White-WHITE	2020-03-28	2020-04-09				12	.	.	12	0	0	0	0	0	0	0	0	0	0.97	56.3618	0	.		0.6	167	0	0	NA	NA	0.72	2021-04-15	0.97	2020-03-28	0	NA	NA	NA	NA	NA	NA	2020-03-28	.
107905875	538	0	1	154	78.7233	Male	Other-OTHER	2020-03-26	2020-04-24				29	.	.	29	0	1	1	0	0	1	0	0	2	1.44	45.9487	0	.		0.2	259	0	0	NA	NA	1.25	2021-05-15	1.54	2020-04-02	7	NA	NA	NA	NA	NA	NA	2020-03-26	.
108567083	545	0	1	23	96.9781	Female	White-WHITE	2020-04-22	2020-04-29				7	11	2020-05-03	11	2	1	1	0	0	1	0	0	2	1.47	29.6175	0	.		0.7	115	0	0	2.01625	22.1246	2.04	2020-04-28	2.17	2020-04-27	5	NA	NA	NA	NA	NA	NA	2020-04-22	.
108907132	549	0	1	83	73.5014	Male	White-WHITE	2020-04-10	2020-04-20				10	10	2020-04-20	10	2	1	1	1	0	1	0	0	4	1.44	47.6654	0	.		0.6	153	0	0	1.325	54.6688	1.08	2020-04-14	1.44	2020-04-10	0	NA	NA	NA	NA	NA	NA	2020-04-10	.
109126287	552	0	1	29	73.1808	Male	White-WHITE	2020-03-26	2020-04-02				7	.	.	7	0	1	0	0	0	0	0	0	3	1.29	54.5681	0	.		0.6	123	0	0	1.07	68.7369	1.09	2020-10-12	1.29	2020-03-26	0	NA	NA	NA	NA	NA	NA	2020-03-26	1.61
109518848	553	0	1	32	89.8658	Male	White-WHITE	2020-03-27	2020-04-02				6	.	.	6	0	1	1	0	0	0	0	0	1	1.5	40.4432	0	.		0.2	275	0	0	1.25875	51.302	1.25	2021-08-03	1.5	2020-03-27	0	NA	NA	NA	NA	NA	NA	2020-03-27	1.33
109740654	557	0	1	26	97.1671	Male	White-WHITE	2020-04-01	2020-04-27				26	.	.	26	0	1	1	0	0	1	0	0	0	1.07	57.8017	0	.		0.2	258	0	0	1.18385	52.6263	0.94	2020-09-21	1.1	2020-04-23	22	NA	NA	NA	NA	NA	NA	2020-04-01	1.45
110037497	563	0	1	71	68.6219	Female	Hispanic-HISPANIC	2020-04-15	2020-04-23				8	.	.	8	0	1	1	0	0	1	0	0	1	1.04	54.9223	0	.		0.4	187	0	0	0.844	71.7927	0.75	2021-07-19	1.04	2020-04-15	0	NA	NA	NA	NA	NA	NA	2020-04-15	0.84
110595720	564	0	1	173	76.8082	Male	Other-OTHER	2020-04-08	2020-04-11				3	.	.	3	0	1	1	0	0	1	0	0	2	1.29	53.1952	0	.		0.4	199	0	0	NA	NA	1.21	2021-07-22	1.29	2020-04-08	0	NA	NA	NA	NA	NA	NA	2020-04-08	1.26
110729115	566	0	1	159	63.5315	Male	White-WHITE	2020-03-23	2020-04-06				14	.	.	14	0	0	0	0	0	0	0	0	2	1.32	56.7944	0	.		1.3	210	0	0	0.996667	80.2589	1.11	2021-07-06	1.32	2020-03-23	0	NA	NA	NA	NA	NA	NA	2020-03-23	.
111027576	570	0	1	63	84.8548	Male	White-WHITE	2020-04-09	2020-05-02				23	.	.	23	0	1	1	1	0	0	0	0	4	1.74	35.0109	0	.		0.4	143	0	0	1.76	34.6468	2.51	2020-05-11	2.86	2020-04-29	20	NA	NA	NA	NA	NA	NA	2020-04-09	.
111048949	572	0	1	27	92.4932	Female	White-WHITE	2020-04-10	2020-04-24				14	.	.	14	0	1	0	1	0	0	0	0	1	1.17	40.2706	0	.		0.5	293	0	0	1.1	43.5917	0.96	2020-04-21	1.27	2020-04-20	10	NA	NA	NA	NA	NA	NA	2020-04-10	.
111086165	574	0	1	6	70.9151	Male	Hispanic-HISPANIC	2020-04-15	2020-04-24				9	.	.	9	0	1	1	0	0	0	0	0	2	1.44	48.5393	0	.		NA	235	0	0	0.94	81.4198	1.26	2021-03-06	1.44	2020-04-15	0	NA	NA	NA	NA	NA	NA	2020-04-15	.
111104786	575	0	1	167	84.3096	Male	White-WHITE	2020-04-05	2020-04-17				12	.	.	12	0	1	0	0	0	0	0	0	3	2.28	25.3482	0	.		0.2	125	0	0	1.24538	54.8726	0.98	2020-04-17	2.28	2020-04-05	0	NA	NA	NA	NA	NA	NA	2020-04-05	.
111155328	578	0	1	42	89.2767	Female	White-WHITE	2020-04-06	2020-04-22				16	.	.	16	0	1	0	0	0	0	0	0	1	1.67	26.7957	0	.		0.4	276	0	0	NA	NA	1.56	2020-04-22	2.25	2020-04-12	6	NA	NA	NA	NA	NA	NA	2020-04-06	.
111176613	580	0	1	58	72.8493	Male	White-WHITE	2020-04-15	2020-05-15				30	.	.	30	0	0	0	0	0	1	0	1	7	1.38	50.4126	0	.		0.3	159	0	0	1.266	58.3322	0.88	2020-05-15	1.38	2020-04-15	0	NA	NA	NA	NA	NA	NA	2020-04-15	.
111326930	586	0	1	50	54.1781	Female	White-WHITE	2020-03-30	2020-04-29				30	.	.	30	0	0	1	0	0	0	0	0	3	1.61	35.8361	0	.		0.4	91	0	0	NA	NA	0.65	2020-04-20	1.61	2020-04-04	0	NA	NA	NA	NA	NA	NA	2020-04-04	.
111496067	591	0	1	72	88.0904	Female	Other-OTHER	2020-04-07	2020-04-17				10	.	.	10	0	1	1	1	0	0	0	0	3	1.51	30.5187	0	.		0.4	148	0	0	1.53143	30.4542	1.51	2020-04-15	1.98	2020-04-09	2	NA	NA	NA	NA	NA	NA	2020-04-07	.
111506322	593	0	1	115	82.9781	Female	White-WHITE	2020-04-09	2020-04-14				5	.	.	5	0	1	0	0	0	0	0	0	2	1.02	50.8234	0	.		0.4	294	1	0	0.87	61.978	0.75	2020-04-11	1.02	2020-04-09	0	NA	NA	NA	NA	NA	NA	2020-04-09	.
111522859	594	0	1	33	85.8959	Female	White-WHITE	2020-04-22	2020-05-29				37	.	.	37	0	1	0	0	0	0	0	0	2	0.92	56.4188	0	.		0.4	150	0	0	0.913333	57.6085	1.18	2021-01-24	1.28	2020-04-24	2	NA	NA	NA	NA	NA	NA	2020-04-22	0.84
111567888	596	0	1	144	88.7945	Male	White-WHITE	2020-04-06	2020-04-19				13	13	2020-04-19	13	2	1	1	1	0	1	0	0	2	1.69	35.2771	0	.		0.3	168	0	0	1.57	39.0367	1.73	2020-04-17	1.76	2020-04-16	10	NA	NA	NA	NA	NA	NA	2020-04-06	.
112137235	598	0	1	5	79.5836	Male	Other-OTHER	2020-03-25	2020-04-08				14	14	2020-04-08	10	1	0	0	0	0	0	0	1	10	1.61	39.9076	1	2020-04-08	14	0.6	189	0	0	NA	NA	3.49	2020-04-08	4.26	2020-04-07	13	2020-04-04	1	10	NA	NA	NA	2020-03-25	.
112933946	604	0	1	102	83.3562	Female	BLACK OR AFRICAN AMERICAN	2020-04-14	2020-05-08				24	.	.	24	0	1	0	0	0	1	0	0	2	1.02	58.7594	0	.		0.6	172	0	0	0.82	76.9904	0.67	2020-07-10	1.02	2020-04-14	0	NA	NA	NA	NA	NA	NA	2020-04-14	0.67
113151191	607	0	1	163	78.8603	Male	White-WHITE	2020-04-11	2020-04-17				6	6	2020-04-17	6	2	1	1	0	0	1	0	0	1	1.16	59.6191	0	.		0.5	143	0	0	NA	NA	1.07	2020-04-15	1.16	2020-04-11	0	NA	NA	NA	NA	NA	NA	2020-04-11	.
113621446	609	0	1	166	66.6247	Male	Hispanic-HISPANIC	2020-04-08	2020-05-12				34	.	.	34	0	1	0	1	1	0	0	0	3	1.96	34.4592	0	.		0.9	145	0	0	1.65813	43.2796	1.88	2021-07-28	2.84	2020-04-14	6	NA	NA	NA	NA	NA	NA	2020-04-08	1.32
113640847	610	0	1	19	43.2959	Male	Hispanic-HISPANIC	2020-04-03	2020-04-11				8	.	.	8	0	0	0	0	0	0	0	0	4	4.19	16.2015	0	.		0.4	173	0	0	NA	NA	1.67	2020-04-11	4.19	2020-04-03	0	NA	NA	NA	NA	NA	NA	2020-04-03	.
114101675	618	0	1	77	70.126	Female	Hispanic-HISPANIC	2020-04-18	2020-04-23				5	.	.	5	0	0	0	0	0	0	0	0	1	1.33	40.3661	0	.		0.3	163	0	0	NA	NA	1.36	2020-09-17	1.33	2020-04-18	0	NA	NA	NA	NA	NA	NA	2020-04-18	1.36
115098387	623	0	1	114	86.3589	Female	Other-OTHER	2020-03-30	2020-04-07				8	.	.	8	0	0	0	0	0	0	0	0	3	1.2	40.785	0	.		0.2	282	0	0	NA	NA	0.97	2020-04-06	1.2	2020-03-30	0	NA	NA	NA	NA	NA	NA	2020-03-30	.
115103734	629	0	1	86	70.2658	Male	BLACK OR AFRICAN AMERICAN	2020-03-31	2020-04-20				20	.	.	20	0	0	0	0	0	0	0	0	4	1.39	58.9812	0	.		0.6	97	0	0	NA	NA	0.93	2020-04-20	1.39	2020-03-31	0	NA	NA	NA	NA	NA	NA	2020-03-31	.
115105088	633	0	1	127	53.6932	Male	White-WHITE	2020-04-03	2020-04-12				9	.	.	9	0	0	0	0	0	0	0	0	4	1.45	54.325	0	.		0.5	142	0	0	NA	NA	1.07	2020-04-28	1.45	2020-04-03	0	NA	NA	NA	NA	NA	NA	2020-04-03	.
115105935	637	0	1	45	43.1425	Male	Other-OTHER	2020-04-06	2020-04-13				7	.	.	7	0	0	0	0	0	0	0	0	5	1.55	53.9722	0	.		0.7	124	0	0	NA	NA	0.66	2020-04-13	1.55	2020-04-06	0	NA	NA	NA	NA	NA	NA	2020-04-06	.
115106782	640	0	1	12	30.074	Male	Other-OTHER	2020-04-08	2020-05-18				40	.	.	3	1	0	0	0	0	0	0	1	10	1.73	51.8027	0	.		0.4	219	1	0	NA	NA	0.74	2020-06-01	4.61	2020-04-14	6	2020-04-11	1	3	NA	NA	NA	2020-04-08	.
115108306	642	0	1	97	62.3753	Male	Asian-ASIAN	2020-04-10	2020-04-20				10	.	.	10	0	0	0	0	0	0	0	0	2	1.59	45.7212	0	.		1	447	0	0	NA	NA	1	2021-08-11	1.59	2020-04-10	0	NA	NA	NA	NA	NA	NA	2020-04-10	0.99
[truncated: 3 more columns]

## Sheet: Sheet2
empi	post_rdv_measurements	numbers
100015113	7	7
100017125	5	5
100045203	5	5
100062781	5	5
100069386	12	12
100071743	19	19
100085726	6	6
100093092	2	2
100101858	4	4
100145579	54	54
100254465	76	76
100262545	4	4
100267836	97	97
100291012	7	7
100340778	11	11
100352799	18	18
100391639	11	11
100406931	4	4
100426649	17	17
100431689	11	11
100466513	74	74
100476983	39	39
100508533	6	6
100518668	3	3
100519161	87	87
100530214	3	3
100568643	59	59
100582519	4	4
100613123	6	6
100661732	10	10
100701232	18	18
100734766	11	11
100746758	5	5
100795097	3	3
100835642	8	8
100883724	4	4
101030875	2	2
101079947	36	36
101087838	57	57
101095170	4	4
101163327	2	2
101192362	10	10
101240894	26	26
101517260	8	8
101517317	5	5
101547807	4	4
101592701	6	6
101664594	4	4
101727844	49	49
101758035	15	15
101762145	2	2
101831828	48	48
101880449	7	7
102007974	9	9
102238925	8	8
102318645	5	5
102335424	35	35
102355205	23	23
102367862	6	6
102409871	5	5
102420298	1	1
102455488	79	79
102516451	16	16
102618590	2	2
102675294	27	27
102675837	18	18
102771277	14	14
102811797	4	4
102827364	4	4
102888295	5	5
102932631	6	6
102979672	5	5
103039599	6	6
103073947	6	6
103078151	3	3
103333998	63	63
103398505	1	1
103400865	7	7
103515950	7	7
103532622	3	3
103732365	52	52
104149454	7	7
104268384	5	5
104356328	14	14
104504642	1	1
104522657	10	10
104523746	7	7
104614062	237	237
104668906	7	7
104806624	28	28
104816347	12	12
104973578	5	5
105000479	14	14
105069956	4	4
105086035	9	9
105178101	5	5
105187273	4	4
105239847	34	34
105249839	6	6
105281385	16	16
105310561	7	7
105378916	64	64
105405823	53	53
105448599	9	9
105677694	7	7
105747511	5	5
105894883	3	3
105933690	6	6
106004871	18	18
106015573	40	40
106018250	10	10
106064634	35	35
106070882	5	5
106091979	53	53
106119105	2	2
106210506	3	3
106251777	7	7
106268180	1	1
106328391	3	3
106336853	12	12
106403779	48	48
106443622	9	9
106490035	127	127
106507960	84	84
106515563	6	6
106648715	31	31
106671764	4	4
106847851	9	9
106852165	10	10
106885748	3	3
106919307	5	5
107091873	9	9
107218117	22	22
107291344	22	22
107307533	4	4
107811209	15	15
108433549	7	7
108870124	6	6
108896018	6	6
108937627	12	12
108995159	11	11
109594101	35	35
109927015	12	12
109938457	12	12
110081634	7	7
110674126	33	33
110712859	15	15
110726002	4	4
110788243	13	13
110949545	3	3
110977481	3	3
111266862	10	10
111535326	7	7
111535405	5	5
111878688	6	6
112431535	5	5
112465913	7	7
112820178	3	3
112893865	13	13
113501454	12	12
113587673	17	17
113819220	4	4
114290404	7	7
114337027	38	38
115113164	7	7
115114224	46	46
115116679	107	107
115120013	49	49
115123236	102	102
115123750	18	18
115134874	12	12
115159607	8	8
115218545	7	7
115271521	6	6
115300098	10	10
